# Supplementary material for: Towards a transcriptomic biomarker for the classification of melanocytic neoplasms
Source: PLoS Genet. 2025 Oct 3;21(10):e1011869. doi: 10.1371/journal.pgen.1011869 (PMC12507199; doi:10.1371/journal.pgen.1011869)
Supplement: S1 Table — (CSV) [file pgen.1011869.s001.csv]

Supplementary Table 1: Full TempO-Seq Expression Data
	AN_1	BN_1	AN_2	AN_3	AN_4	AN_5	AN_6	AN_7	AN_8	AN_9	AN_10	AN_11	AN_12	AN_13	AN_14	AN_15	AN_16	BN_2	AN_17	AN_18	AN_19	AN_20	AN_21	AN_22	AN_23	AN_24	AN_25	AN_26	AN_27	AN_28	AN_29	AN_30	BN_3	AN_31	AN_32	AN_33	AN_34	AN_35	AN_36	AN_37	AN_38	AN_39	AN_40	AN_41	AN_42	AN_43	BN_4	AN_44	AN_45
A2M_1	27	1	87	16	56	1	3	0	2	80	10	21	34	3	51	1	1	1	3	25	3	35	2	3	2	1	2	44	54	96	55	3	106	36	44	53	1	1	0	50	39	0	31	0	1	1	2	58	87
AAMP_2	281	259	66	183	146	146	204	161	143	174	253	174	101	61	247	9	176	114	124	133	88	32	15	62	9	232	89	423	327	367	246	183	167	152	252	315	334	334	280	223	464	48	247	366	5	126	3	156	105
AARS1_3	287	261	150	165	13	383	68	326	125	195	56	46	140	118	154	163	176	210	182	186	84	115	29	12	269	287	106	495	280	344	168	124	114	155	231	524	307	482	325	397	783	475	505	537	42	18	9	175	414
AATF_4	2	37	0	66	0	0	1	0	0	0	0	0	1	0	0	0	1	1	1	1	2	0	3	0	0	1	41	1	0	0	0	0	0	29	2	46	0	0	48	7	0	0	0	0	0	1	0	0	38
ABCB1_12	43	2	4	1	1	41	0	2	50	2	43	22	30	6	1	3	2	40	0	2	1	1	2	1	0	13	2	4	18	32	34	55	126	1	60	2	47	45	133	25	40	0	138	61	1	1	0	2	3
ABCC2_22	37	44	0	2	2	4	86	74	2	9	81	66	4	48	134	88	94	5	44	9	44	11	6	83	7	107	4	149	90	72	52	38	3	4	72	265	103	13	45	247	3	84	49	158	2	3	4	113	271
ABCC5_26	278	198	121	340	76	108	54	125	170	109	60	494	202	214	426	109	278	146	107	96	110	90	133	165	317	211	58	152	205	409	176	119	312	149	547	171	337	724	229	374	330	228	308	306	100	63	3	281	403
ABCE1_32	273	129	44	89	131	102	60	38	40	77	59	36	58	54	68	8	11	101	32	147	2	6	1	143	75	269	3	230	274	202	63	41	93	63	217	322	10	141	99	209	58	131	255	51	4	8	27	55	5
ABCF1_35	444	257	133	153	110	199	229	309	202	142	513	77	231	260	157	125	238	126	85	67	321	61	142	136	222	407	284	641	547	579	263	95	236	240	515	380	515	465	117	529	316	60	412	341	91	135	10	353	84
ABCF3_36	1	33	58	0	1	9	0	1	2	2	0	5	11	3	3	66	56	38	0	2	5	2	42	3	32	2	6	66	79	2	4	4	4	30	26	104	12	2	3	75	3	73	89	1	5	0	2	56	6
ABCG1_37	56	4	4	49	4	8	32	1	2	4	70	34	4	45	21	4	10	0	51	46	3	3	3	30	6	115	5	28	165	415	86	4	45	31	75	56	58	2	107	53	43	1	102	62	3	55	1	0	1
ABCC3_38	2	1	28	1	1	3	47	2	0	1	1	3	29	1	1	1	0	1	0	66	2	1	1	0	0	1	0	39	0	9	34	3	47	1	2	0	0	2	0	0	42	1	37	1	1	51	0	0	0
ABCG2_39	115	27	7	79	4	6	9	9	2	4	124	116	9	41	37	5	6	101	38	64	6	7	4	8	44	60	49	289	153	107	91	3	3	96	98	3	4	3	41	175	182	3	119	120	16	8	1	1	58
ABCG2_40	1	34	0	2	0	1	40	0	2	1	50	3	0	2	1	0	3	42	6	3	67	0	4	0	1	65	3	122	75	113	1	3	35	26	63	1	0	2	4	38	0	1	36	3	0	1	1	10	1
ABCG2_41	1	0	0	0	0	0	1	0	0	0	1	0	0	1	0	0	0	0	1	0	0	1	0	2	0	0	0	1	25	0	1	1	0	0	2	0	0	0	0	14	0	0	2	0	0	1	0	1	2
ABHD6_45	181	152	142	221	72	260	174	219	155	84	194	234	488	290	378	91	163	254	127	227	159	67	106	71	59	533	237	440	516	729	214	148	185	236	319	388	594	913	403	518	277	182	428	271	93	228	5	135	380
ABL1_46	126	5	4	49	1	61	58	6	189	7	5	10	2	54	21	3	56	62	106	92	47	6	1	34	3	118	43	204	169	154	165	70	122	137	108	63	132	34	10	118	125	37	149	49	75	1	0	68	7
ACADL_49	35	83	2	6	15	1	0	1	52	1	0	2	0	0	10	2	1	64	2	71	1	37	0	1	1	2	1	0	111	63	38	44	41	21	24	56	1	4	112	50	78	1	3	0	0	47	0	49	1
ACAT2_56	93	10	147	90	121	81	53	7	87	57	99	122	77	9	108	60	147	105	9	301	91	86	83	78	7	243	62	182	319	438	215	82	338	137	317	58	213	110	230	358	355	168	202	104	8	67	4	170	227
ACBD3_59	192	102	27	70	14	16	203	11	64	136	127	119	86	186	122	117	80	133	19	91	67	15	7	52	65	216	7	265	181	476	107	123	115	191	334	104	155	261	193	263	114	226	82	121	32	61	5	68	113
ACD_60	3	16	4	12	1	5	164	23	37	3	3	33	76	42	85	23	4	2	61	82	1	23	2	3	41	55	39	63	9	29	37	4	40	34	52	62	45	38	60	23	131	5	9	2	4	4	2	48	5
ACE_61	0	1	1	0	0	1	2	0	0	0	1	0	0	1	46	1	1	0	0	0	0	0	0	0	0	2	0	0	1	0	0	0	0	0	13	0	0	0	0	7	0	0	0	0	0	0	0	0	0
ACHE_63	0	0	0	0	0	0	54	33	0	3	0	1	0	0	0	0	0	41	0	1	1	0	1	1	0	91	65	33	0	65	0	2	0	1	50	0	0	0	0	0	0	0	0	0	0	0	0	0	1
ACLY_66	4	7	41	3	36	5	46	3	1	1	0	7	102	3	8	3	9	9	5	5	36	7	6	50	3	2	4	10	13	43	3	11	63	42	61	108	3	104	25	103	100	5	39	46	1	3	3	5	144
ACOT9_69	95	43	118	8	4	124	3	29	7	20	1	95	64	119	221	13	54	20	45	158	7	12	2	56	5	213	8	366	289	405	190	162	2	71	163	49	52	2	115	142	3	2	255	164	4	3	1	7	5
ACSL1_75	39	210	281	10	145	52	90	128	5	55	201	65	293	85	250	9	95	54	245	141	222	234	159	56	41	78	54	56	228	234	209	15	52	182	161	65	750	750	58	161	358	421	194	69	4	13	2	121	348
ACTB_80	363	416	244	85	152	382	441	378	217	830	337	184	408	352	335	403	240	232	134	299	170	213	114	344	517	334	245	603	401	883	393	285	193	257	320	300	525	546	506	430	449	499	184	366	64	336	264	213	300
ACTBP9_82	43	34	6	7	59	2	152	37	79	12	55	10	32	34	5	6	3	80	5	100	4	6	1	36	5	54	4	221	267	284	217	4	1	5	106	91	5	3	61	161	17	1	249	121	2	3	54	60	3
ACTN2_90	0	40	0	0	1	0	0	3	0	0	0	0	4	4	0	0	0	1	2	0	0	0	1	2	0	0	0	0	0	0	0	0	0	0	0	0	2	0	0	0	0	42	2	1	0	0	0	2	2
ACTR10_93	226	38	113	151	13	172	151	154	72	50	65	48	54	161	130	146	114	11	94	111	67	21	80	97	84	570	107	287	428	626	385	15	214	223	331	59	206	58	87	399	217	20	321	213	48	63	5	234	102
ADAM10_102	138	88	110	104	148	194	411	195	109	218	116	346	316	258	376	164	196	236	126	172	114	40	134	193	106	402	180	434	452	640	426	63	197	234	360	145	493	682	433	537	215	323	593	265	49	88	13	202	320
ADAM23_104	198	46	1	5	65	5	158	4	37	50	1	78	4	8	102	3	3	87	3	42	112	3	3	7	3	149	47	39	68	202	49	48	37	32	70	51	75	5	33	56	3	44	93	132	1	1	60	25	55
ADAMTS2_106	38	2	1	0	1	2	1	2	92	1	2	31	41	89	1	5	1	45	2	1	1	1	43	0	1	0	4	42	62	63	66	3	46	62	45	2	0	1	1	16	100	57	0	0	2	39	0	41	1
ADARB1_112	345	208	26	140	90	131	246	15	257	166	12	240	162	38	86	63	71	139	107	144	143	67	62	111	137	648	79	575	592	952	239	150	378	247	337	128	126	334	115	499	336	10	176	96	60	7	85	250	181
ADAT1_113	155	93	3	6	3	5	181	4	4	77	11	84	159	37	68	8	21	34	47	22	4	8	4	88	6	239	105	122	265	115	48	1	78	6	146	150	2	227	77	182	139	27	137	196	3	4	2	1	1
COQ8A_114	7	33	58	8	2	46	6	2	41	64	84	64	45	3	75	5	3	45	4	3	40	3	46	3	118	160	57	13	68	47	2	34	72	10	39	3	46	6	76	44	48	18	19	45	0	1	1	3	58
ADCY8_120	128	164	6	112	47	58	119	4	58	45	7	32	13	9	84	9	8	126	89	44	149	46	4	4	6	325	39	249	253	216	110	11	56	174	164	51	39	49	106	163	59	0	176	227	2	81	1	81	36
ADCY9_121	0	30	1	0	0	2	1	0	2	2	0	0	0	0	41	1	3	0	2	99	41	1	2	0	40	3	1	34	29	1	38	0	1	0	14	0	1	0	0	23	0	0	0	0	1	1	0	113	49
ADH1A_126	277	179	111	27	73	127	227	74	85	74	174	95	149	176	258	27	28	128	108	183	125	42	42	54	35	251	181	668	621	504	307	155	115	184	388	136	193	6	220	442	224	61	676	282	12	103	75	217	12
ADI1_135	279	90	42	159	133	112	108	87	75	9	72	104	150	111	130	95	69	48	75	73	93	13	9	9	78	177	6	662	378	469	327	82	39	75	176	167	145	126	222	143	93	78	102	161	3	80	2	8	206
ADK_139	131	47	137	103	10	132	187	154	129	437	257	68	132	56	73	181	119	193	72	67	105	25	76	94	241	201	270	320	285	123	50	97	156	77	181	371	470	352	198	135	272	277	59	197	49	49	66	120	100
ADM_140	57	0	122	6	8	72	101	7	36	4	34	6	8	62	47	2	120	36	1	5	63	36	4	7	53	41	3	137	169	36	145	60	7	68	46	95	71	3	2	104	91	40	31	1	2	4	4	54	44
ADO_144	66	49	8	57	66	189	204	61	11	115	60	230	95	78	146	17	60	89	70	100	53	55	65	20	90	215	11	258	271	379	252	51	74	164	187	160	131	209	139	141	116	148	225	465	5	53	6	74	211
ADORA1_145	83	46	4	94	113	60	28	38	39	10	46	25	84	109	49	6	5	58	59	48	48	3	4	34	1	112	87	153	127	312	257	5	89	94	38	1	2	2	47	168	93	2	89	99	2	12	1	6	63
ADORA2A_146	61	0	45	87	3	4	63	3	2	5	2	10	45	48	120	3	5	3	75	5	2	5	7	63	3	145	99	94	156	172	64	2	34	55	76	229	4	1	79	90	44	3	95	31	0	2	1	3	3
ADRA1A_148	30	43	3	3	60	122	133	49	70	8	14	8	8	3	114	6	4	30	4	55	46	47	0	2	60	85	1	40	290	159	129	4	121	45	93	83	3	7	38	180	125	2	37	144	39	2	48	39	108
ADRB2_151	187	40	6	38	37	95	185	99	54	119	48	111	6	186	50	54	6	102	5	191	148	10	8	101	6	187	77	155	265	142	238	90	77	48	180	73	2	31	70	102	216	68	136	183	1	98	46	50	96
GRK2_152	237	160	133	138	41	397	145	158	56	383	76	119	297	122	160	57	199	64	82	181	95	15	46	250	240	203	23	379	404	500	245	112	7	94	145	249	121	476	141	183	254	273	221	152	7	108	7	172	165
ADSL_153	49	2	39	6	4	42	50	5	2	2	19	0	35	3	162	6	59	58	1	40	3	0	5	76	3	29	2	136	92	145	60	42	36	92	79	77	2	3	0	122	2	2	80	48	3	1	1	97	49
AFAP1L2_156	134	228	22	170	14	151	285	107	102	19	25	171	23	95	100	97	100	110	20	16	18	20	114	76	66	380	73	475	310	466	305	97	156	169	213	324	275	208	306	448	281	300	238	191	9	119	82	66	123
AFMID_157	236	310	136	18	40	166	272	77	135	133	98	192	198	92	169	122	146	87	15	253	58	119	9	193	48	490	145	326	510	331	196	84	205	161	220	302	343	255	86	388	149	160	294	248	37	55	237	10	138
AFP_158	48	1	0	3	0	1	28	0	0	0	0	53	0	0	0	1	76	1	0	4	0	56	44	0	0	27	0	27	66	48	0	77	0	62	60	5	3	47	28	7	10	32	1	0	0	7	1	1	1
AGL_162	30	40	1	54	0	34	86	45	3	45	71	67	40	6	29	7	4	6	5	58	2	5	57	0	2	43	1	116	83	191	94	6	4	3	84	248	7	189	3	78	3	58	2	1	2	2	1	0	3
AGPAT2_163	6	38	2	6	66	66	50	33	54	3	1	47	121	6	4	100	6	46	79	3	2	7	9	36	3	2	9	7	137	129	4	2	31	99	9	53	56	229	38	45	0	131	2	3	2	0	2	3	25
GPAT3_164	0	0	0	0	0	0	0	29	0	0	1	0	1	0	19	1	0	0	1	2	0	0	0	0	0	0	2	0	3	115	0	0	0	1	0	1	0	0	0	15	0	1	27	0	0	0	0	0	1
AGRN_165	743	415	249	264	115	322	202	397	244	74	237	228	254	340	278	344	170	649	264	200	172	130	36	373	245	374	26	568	844	666	391	144	296	270	524	491	796	521	537	667	708	428	443	544	52	63	296	133	692
AGT_168	61	30	56	62	5	57	17	8	73	5	4	108	81	56	11	46	12	75	40	39	2	9	11	9	9	125	51	308	134	203	63	65	3	11	93	3	53	6	53	121	2	49	187	120	2	7	1	29	43
AGTR1_171	0	0	0	0	0	0	0	0	1	0	0	1	0	0	0	0	0	0	0	0	0	0	0	0	0	0	0	0	28	0	0	0	0	0	0	0	0	0	0	0	0	39	1	0	1	0	0	0	0
AGTRAP_173	2	3	2	2	0	59	43	15	0	45	0	2	3	0	30	0	39	1	0	34	3	3	1	0	0	9	1	2	25	77	1	2	0	39	76	163	12	3	0	23	43	2	29	3	0	0	0	1	0
AIFM1_183	230	84	94	11	30	5	11	307	83	46	102	20	170	44	140	55	58	132	44	144	58	17	54	9	61	60	3	104	180	245	41	12	40	61	117	107	60	232	300	129	67	167	50	52	3	7	2	9	193
AIM2_184	198	12	52	115	1	6	233	15	28	7	47	56	149	50	21	2	6	16	74	73	140	8	5	120	12	195	3	183	158	338	178	53	191	100	67	5	1	54	78	256	74	1	148	46	33	18	17	173	45
AKAP17A_192	209	147	200	167	104	189	157	117	56	414	160	86	247	97	141	140	271	208	32	147	52	18	74	51	307	451	114	268	416	389	321	50	256	141	319	295	189	278	175	408	318	7	206	206	12	145	9	236	219
AKAP8_195	539	615	401	722	134	487	382	519	287	410	77	399	347	435	479	258	691	164	397	408	200	100	161	419	578	978	365	1291	810	1101	451	200	285	507	629	1075	1173	1337	747	722	1085	873	847	777	96	329	222	244	735
AKAP8L_196	3	42	3	4	1	101	22	40	4	134	95	3	36	81	44	52	51	3	0	0	0	2	2	55	4	138	1	7	38	71	110	0	1	55	4	3	51	47	1	29	1	38	38	50	1	0	1	0	1
AKR1B1_197	159	52	100	153	78	206	167	24	72	199	8	77	12	58	127	48	31	127	91	114	128	73	51	7	116	63	52	369	190	413	207	50	5	188	147	362	607	295	286	398	166	246	253	326	43	31	7	191	261
AKR1C1_199	248	90	4	82	4	4	3	153	118	86	45	120	75	38	69	6	54	82	33	9	28	9	44	4	5	65	32	203	270	417	209	59	5	8	227	3	41	42	0	125	29	2	123	87	3	2	4	1	99
AKR1C3_203	38	4	1	0	1	0	7	2	40	0	1	1	1	0	1	1	6	2	0	1	0	2	2	5	1	3	0	108	16	29	11	10	1	0	2	1	97	36	21	1	1	3	1	0	0	1	1	0	1
AKR1D1_206	114	86	146	51	50	95	183	4	119	13	3	75	53	7	127	9	14	45	28	157	11	11	7	108	39	90	30	571	385	476	265	80	117	40	256	28	132	3	201	406	118	44	193	134	1	26	7	6	113
AKT1_210	157	59	60	59	60	54	109	148	76	126	87	106	108	89	154	54	81	269	42	165	11	8	93	118	65	171	98	144	154	295	107	89	49	207	202	264	150	145	221	149	219	190	161	226	123	105	3	12	144
AKT2_211	440	156	159	77	64	74	177	150	130	182	142	159	175	194	50	130	135	122	41	203	127	18	12	47	204	343	119	557	479	750	397	17	90	192	277	180	332	162	251	371	129	139	260	364	45	6	73	245	99
AKT3_212	78	68	49	62	117	45	4	31	68	7	4	114	49	11	133	3	6	40	7	46	2	5	8	34	48	18	4	152	98	120	43	46	78	68	43	132	171	75	156	73	164	42	90	47	3	2	2	68	12
ALB_217	62	0	0	60	2	2	43	0	28	0	0	104	1	0	62	0	40	0	0	2	1	68	0	2	1	44	0	70	75	45	2	51	1	71	48	9	1	45	0	21	11	39	0	47	0	6	0	2	0
ALDH18A1_218	125	108	21	7	4	59	49	100	36	62	164	54	53	47	37	5	19	4	23	193	47	11	3	85	5	146	70	82	160	390	43	69	76	52	285	106	51	27	11	236	56	8	169	155	35	58	2	124	5
ALDH1A1_221	67	39	118	4	9	64	104	10	53	49	11	7	58	4	44	8	5	6	48	54	13	34	5	117	6	79	4	80	114	311	88	1	125	76	177	51	5	35	125	19	156	56	174	46	0	6	1	56	89
ALDH2_225	378	476	351	434	278	382	273	481	267	683	540	431	451	225	504	498	306	204	218	214	407	158	179	291	281	448	156	905	834	814	326	177	265	256	710	1223	773	1863	644	697	1152	464	824	388	82	312	129	525	976
ALDH4A1_226	103	12	75	106	6	98	84	2	71	10	85	82	75	8	34	136	119	33	5	158	6	41	44	7	41	235	6	168	224	335	84	10	57	82	139	87	105	4	64	258	117	74	219	91	2	5	4	65	156
ALDH7A1_227	29	79	68	1	4	1	64	2	99	42	2	23	0	41	27	1	5	4	4	92	4	0	2	3	42	243	1	226	78	215	62	3	84	112	71	44	4	66	89	121	7	49	128	95	2	3	1	125	3
ALDH9A1_231	20	46	5	80	10	60	47	8	3	174	10	55	114	54	99	34	6	4	5	5	62	7	9	10	3	59	36	131	160	116	149	136	1	200	76	53	6	49	139	195	111	36	167	85	0	2	3	8	199
ALDOA_232	2667	2526	2011	1382	665	2217	2314	2084	1300	3096	2188	2203	2197	1330	3283	1975	2116	2303	1582	1712	1282	740	1328	1181	1273	3061	1897	4929	5259	4039	2585	1118	1562	2002	2553	4104	5966	8087	3626	3921	5636	3519	3059	2209	429	1182	925	1678	4591
ALDOC_233	1	52	3	8	0	3	37	10	81	89	1	26	25	60	4	56	6	7	7	60	84	4	10	8	55	54	41	92	177	46	113	4	2	39	76	44	6	41	55	89	125	60	30	5	2	38	5	37	7
ALG11_234	124	1	72	5	3	3	36	5	1	47	37	35	83	2	2	1	3	70	4	47	0	2	38	0	2	57	3	82	28	2	47	53	5	5	28	51	125	55	51	33	46	0	2	0	1	62	1	4	51
ALG8_238	4	73	57	4	37	69	91	1	30	4	30	4	6	2	32	5	4	2	30	75	97	2	5	2	83	69	56	61	167	194	109	2	2	76	63	50	88	22	82	172	52	0	55	0	1	2	0	88	46
ALPL_243	90	36	4	6	56	45	2	5	36	4	3	6	3	1	49	5	42	131	3	51	54	3	5	2	7	84	1	340	222	123	236	6	2	101	123	56	1	2	1	121	13	2	41	1	0	0	2	54	55
AMD1_247	244	215	190	199	69	51	269	117	56	312	51	172	324	222	213	18	70	106	170	67	109	24	25	60	19	300	76	238	292	251	319	126	125	153	445	447	498	778	407	405	273	227	324	378	58	108	9	260	134
AMDHD2_248	145	171	110	191	15	59	98	159	41	235	194	165	102	161	227	27	259	329	155	198	50	62	57	185	337	270	118	285	398	253	154	160	140	147	110	374	617	584	273	228	256	129	78	286	9	112	100	209	197
AMMECR1L_253	5	38	81	55	62	53	4	118	34	43	75	39	145	7	5	67	59	67	45	162	3	6	5	37	90	44	64	68	140	102	5	5	140	84	83	296	76	147	38	139	160	37	46	119	2	3	3	101	231
AMY2A_256	555	540	287	242	115	452	433	190	205	215	307	404	223	354	536	124	197	260	51	436	118	59	145	517	236	747	323	1668	1335	1278	562	92	404	303	769	416	613	359	429	1785	483	185	750	487	72	110	187	283	274
AMZ2P1_262	104	70	154	5	55	9	142	51	114	6	5	62	45	159	89	104	8	2	7	99	40	50	6	8	9	388	4	210	326	411	148	45	44	125	124	90	82	0	226	251	8	2	339	251	8	3	0	55	9
ANAPC1_265	5	0	0	75	2	2	51	2	0	97	3	2	5	37	2	0	1	1	0	2	0	4	42	33	42	36	3	2	22	42	59	3	4	1	26	2	41	79	51	1	41	91	41	1	2	100	2	1	33
ANAPC11_266	77	9	143	5	9	4	87	41	108	9	3	124	182	2	44	46	57	117	68	99	7	13	11	33	36	292	44	256	155	270	183	7	43	190	62	117	69	105	90	150	167	92	77	115	4	136	2	154	108
ANAPC5_271	133	146	10	267	174	10	90	98	12	161	53	102	82	109	58	9	51	104	15	102	114	104	6	106	46	109	7	240	183	159	65	61	131	41	107	273	531	117	97	141	117	54	117	102	74	8	2	190	152
ANKRD10_277	636	559	336	288	288	539	379	368	320	677	322	1108	587	163	585	425	356	395	181	153	263	219	105	610	473	585	216	1147	1106	734	400	297	212	211	598	710	944	1239	789	675	506	1029	633	566	152	186	302	375	512
ANKRD17_280	106	125	34	5	51	63	125	221	50	68	10	39	131	5	128	5	121	97	5	131	102	52	6	4	6	282	61	174	228	155	170	52	50	93	117	132	76	98	197	202	47	91	372	307	1	8	2	45	151
ANKRD20A11P_282	202	101	12	164	3	5	97	4	65	47	29	28	4	48	19	6	2	0	1	41	44	2	6	2	59	213	150	12	182	204	107	55	72	66	91	44	4	3	5	138	0	2	130	76	1	1	3	58	2
ANKRD20A17P_283	2319	1211	637	1152	500	1280	2579	636	1411	687	408	1223	1136	1063	2037	290	338	1166	515	1788	1212	174	216	528	258	3193	933	3806	4128	6722	2935	687	1390	1233	3026	1369	989	781	1183	3433	1839	416	3000	2737	134	309	104	1794	885
ANKRD27_287	102	111	103	13	7	13	142	121	74	14	83	166	106	198	225	117	144	220	41	160	90	14	9	6	13	228	88	247	416	258	257	56	136	103	292	292	156	120	128	204	161	301	370	341	40	10	4	120	193
ANKRD36B_290	639	237	179	242	96	411	342	321	168	231	83	138	65	159	87	184	132	336	57	320	260	22	26	29	15	656	90	541	409	900	593	241	194	281	739	301	139	21	366	1025	556	68	768	263	44	14	47	255	175
ANO10_292	155	202	61	164	72	346	307	219	67	49	160	176	139	87	242	182	104	39	75	162	50	17	118	130	153	269	95	417	312	351	341	141	96	139	343	279	281	448	292	302	403	68	568	266	128	66	4	129	248
ANXA5_309	175	150	4	71	8	137	22	112	61	50	92	111	196	60	105	41	88	205	9	103	137	18	12	8	256	269	9	155	183	361	141	136	226	57	73	179	353	119	211	289	4	18	84	424	4	1	4	109	158
ANXA7_312	123	207	102	60	46	24	210	256	59	389	74	135	173	95	205	15	76	209	118	321	70	24	56	162	163	195	72	538	329	488	394	136	237	130	290	503	494	209	294	287	171	52	180	206	58	87	11	174	332
AP1G1_316	61	106	1	27	5	54	159	35	3	26	50	1	6	51	73	6	7	2	5	34	83	6	3	3	2	134	45	51	101	150	78	6	143	55	87	72	5	81	5	138	4	33	130	251	2	59	4	55	41
AP1S1_318	102	130	232	149	28	165	249	303	225	291	294	128	386	133	444	209	234	155	144	115	19	98	194	295	189	94	72	787	491	399	207	242	165	318	264	597	507	551	151	296	500	270	148	286	89	24	12	207	467
AP2A2_321	140	171	9	135	8	134	152	107	83	10	64	58	100	4	119	108	9	87	115	103	48	7	32	33	12	150	162	211	345	467	215	98	96	98	313	140	216	41	59	343	180	3	187	140	1	6	56	57	6
AP2M1_322	25	99	46	43	53	1	2	39	77	3	40	41	4	1	20	5	56	69	1	41	74	1	3	3	56	3	1	303	6	88	40	42	25	28	32	5	113	80	33	102	110	1	1	50	1	1	131	74	102
AP3B1_327	236	221	196	22	52	177	123	296	205	272	200	132	143	19	180	184	322	120	161	116	19	26	21	161	157	48	111	368	369	215	151	83	166	100	191	716	251	347	230	263	302	451	354	208	59	15	78	71	316
AP4M1_331	66	37	59	71	8	100	23	77	61	30	47	124	6	6	75	52	112	5	4	142	7	9	8	5	5	10	50	147	170	91	48	51	78	45	134	205	103	62	69	180	141	3	31	0	2	59	54	13	302
APBA3_333	10	0	0	1	0	0	0	1	1	1	2	0	17	1	1	0	0	0	1	0	0	0	2	0	0	91	0	0	27	1	1	0	0	0	1	50	3	0	22	3	0	0	0	0	0	0	0	68	1
APBB2_336	211	296	167	168	168	75	197	107	37	144	316	67	151	103	125	66	131	227	69	68	72	68	16	286	79	246	65	444	448	367	467	77	125	182	227	403	118	406	240	412	208	233	477	254	6	88	16	265	28
APLN_345	37	1	41	13	60	59	87	13	29	62	54	36	6	4	113	11	4	48	2	112	22	4	3	58	6	181	6	263	220	534	196	7	44	267	143	1	48	6	44	129	87	30	227	270	1	3	3	131	42
APOA4_350	31	28	11	1	2	0	2	2	5	1	25	3	52	50	60	1	2	3	1	3	37	2	15	1	1	87	2	127	138	113	71	1	41	24	35	40	13	2	102	81	40	2	107	53	27	2	0	103	2
APOBEC3G_355	50	2	73	66	4	14	90	33	36	272	9	65	43	7	23	1	4	67	62	8	19	7	6	26	87	61	8	142	128	263	24	37	149	34	73	57	58	43	142	102	163	116	6	103	3	4	0	1	115
APOC3_356	23	0	1	0	52	0	6	0	0	0	0	4	0	0	21	0	2	0	0	2	0	1	0	0	0	0	1	46	20	2	0	32	0	24	0	0	0	1	1	24	1	1	29	0	0	0	0	0	48
APOD_357	157	153	120	71	268	91	11	207	110	170	6	116	225	78	87	97	104	193	58	51	46	8	21	12	72	90	11	95	55	226	19	159	11	68	66	272	410	178	168	201	198	291	11	261	36	18	58	19	203
APOE_358	292	147	160	14	88	102	93	706	167	233	91	469	244	366	368	515	224	338	198	141	117	121	253	311	228	223	222	508	413	363	294	59	171	174	261	494	968	773	128	310	797	494	160	275	75	342	56	363	553
APOO_361	165	20	54	56	41	239	14	42	47	166	3	81	88	48	102	10	54	69	11	85	9	11	10	31	51	177	95	295	218	505	190	50	0	216	208	11	128	105	41	108	124	11	113	144	2	68	2	218	67
COA8_364	65	9	134	14	4	53	150	68	4	69	199	34	9	49	40	77	37	4	42	6	68	9	49	6	44	6	19	146	51	86	3	5	53	51	146	63	218	249	93	102	110	163	11	188	0	50	2	57	40
APP_367	222	249	204	125	67	119	319	260	78	190	105	233	83	171	259	70	198	345	79	78	93	53	159	310	51	177	60	643	396	391	203	207	50	250	246	595	437	669	354	356	432	347	244	357	39	84	18	326	300
APPBP2_370	300	223	329	247	87	58	213	194	65	228	62	178	339	175	207	73	171	325	73	162	163	56	69	66	167	327	61	397	367	417	417	92	129	125	254	249	205	437	228	206	172	237	549	308	117	74	65	217	220
APPL1_371	242	152	6	160	9	261	250	123	77	112	61	73	123	181	190	17	14	184	31	211	206	23	5	5	155	220	65	458	426	793	358	46	109	198	291	320	162	274	76	155	235	101	379	313	46	173	105	321	106
AQP3_373	177	123	122	281	88	334	177	196	53	254	218	102	180	98	132	241	384	257	368	223	108	121	138	103	176	134	70	222	219	257	261	23	87	274	389	593	462	529	213	510	308	87	222	361	2	139	61	166	479
AQP6_375	52	173	94	106	55	98	217	51	8	77	5	38	50	107	214	7	11	14	5	57	68	6	6	55	51	194	2	256	202	422	69	36	44	125	142	102	121	2	4	238	3	2	171	242	3	2	26	236	8
AQP9_378	44	74	50	58	4	109	56	6	6	10	120	44	105	9	46	5	69	82	10	97	3	8	10	6	7	189	148	214	175	321	172	41	50	91	126	272	144	4	264	146	110	4	194	202	2	60	1	172	173
AREG_385	38	0	0	0	58	1	0	0	0	0	58	0	0	0	1	0	4	0	2	1	48	0	2	0	0	1	52	0	3	28	0	0	1	1	1	0	1	0	1	11	0	1	0	0	0	0	0	0	0
ARF1_388	77	200	174	48	97	51	286	160	113	120	90	245	187	128	150	71	167	46	10	237	52	52	119	114	49	629	48	440	581	643	380	60	44	279	404	308	127	115	187	500	304	165	475	432	120	375	119	26	141
ARF5_392	122	53	129	85	4	45	90	200	46	219	71	61	66	53	162	239	181	119	10	15	68	39	10	50	10	294	179	214	203	235	94	48	7	99	175	139	339	139	143	116	77	51	233	180	9	118	1	35	128
ARFGAP1_393	214	132	93	9	4	66	166	137	92	136	50	38	86	57	93	10	87	139	6	208	5	27	63	5	45	245	67	214	288	360	142	14	48	34	113	216	193	48	78	198	215	28	130	11	82	90	5	101	4
ARFGAP3_396	34	43	71	4	2	66	115	83	5	44	2	9	55	89	100	40	54	70	41	9	39	8	62	46	3	51	0	168	124	41	54	59	2	36	52	52	77	40	77	2	129	6	123	38	1	3	51	121	3
ARFGEF2_402	127	248	245	13	118	194	117	55	122	375	85	197	146	144	133	214	71	148	109	71	68	27	24	178	10	240	9	230	406	171	281	78	121	207	116	544	952	229	57	284	602	266	185	179	42	227	65	173	180
ARFIP2_405	63	90	2	5	3	8	33	4	78	50	7	34	6	7	40	2	8	28	6	9	3	4	3	66	20	79	0	278	188	10	15	1	4	5	24	81	4	2	51	172	0	3	124	96	0	47	3	56	3
ARGLU1_410	201	144	177	109	7	44	244	3	87	58	39	60	7	44	109	7	62	86	3	154	48	2	3	66	51	117	6	174	133	385	165	27	76	55	86	159	131	54	195	217	200	140	159	87	3	130	3	101	110
ARHGAP1_411	179	110	6	125	55	10	151	113	83	86	59	60	31	66	159	104	110	35	5	161	153	6	7	98	102	295	69	268	203	463	267	55	38	100	85	164	50	41	117	356	3	57	85	111	1	48	3	68	8
ARHGAP36_416	2	0	1	0	0	0	0	0	0	1	1	1	2	1	0	0	0	0	0	0	0	3	0	1	0	166	0	64	38	2	1	1	1	0	5	1	1	29	0	0	0	0	24	0	0	1	0	0	2
ARHGEF12_420	1042	1021	756	558	229	605	614	961	490	821	602	760	530	514	944	1063	1144	757	424	420	310	363	359	763	652	564	636	1624	1548	1104	651	504	438	683	1073	1556	1994	2527	1044	1301	2239	1002	912	1137	105	199	428	595	1486
ARHGEF2_423	11	91	63	36	5	10	54	99	60	94	49	66	69	18	124	65	130	11	101	58	2	8	18	12	113	107	6	41	26	259	12	6	5	43	83	129	174	58	85	62	182	193	48	50	2	7	77	146	119
ARHGEF6_426	3	2	1	43	35	4	49	2	4	3	36	2	4	38	1	4	4	1	2	45	41	1	1	2	41	117	2	151	44	201	153	0	35	1	29	1	32	3	1	49	1	1	67	60	1	63	3	3	1
ARHGEF9_427	32	39	36	2	48	1	48	0	4	1	40	2	4	3	32	1	4	0	1	48	4	5	42	46	3	127	2	0	71	30	74	1	1	1	56	1	1	0	122	117	1	0	1	10	0	1	1	1	0
ARID4B_430	269	108	98	26	7	16	242	68	175	300	96	50	178	142	135	97	129	70	21	20	9	27	114	23	250	190	15	95	235	251	231	108	46	86	111	494	410	559	196	194	111	150	212	138	4	13	6	253	196
ARL6IP4_442	158	379	138	230	111	270	196	359	195	397	236	105	363	68	240	211	163	187	232	129	76	79	82	180	257	159	90	528	463	409	279	31	222	175	414	476	754	866	310	375	660	419	360	178	26	17	9	204	342
ARL6IP5_445	156	156	75	84	97	110	121	221	59	98	57	251	140	121	136	146	28	243	81	200	28	27	38	32	218	63	15	419	210	312	131	80	117	89	186	138	361	151	312	320	523	101	108	517	6	114	11	60	333
ARPC4_458	30	69	43	1	1	0	39	4	1	94	0	1	43	38	1	4	2	2	0	61	1	51	0	1	0	39	1	10	85	25	0	0	21	1	3	2	49	44	3	1	165	24	27	25	1	31	1	1	28
ARPC5_462	243	175	78	58	116	60	528	128	61	162	47	163	56	107	126	139	149	103	93	185	114	38	8	58	42	285	51	270	353	477	416	112	142	258	292	259	131	135	154	469	592	4	323	291	33	138	93	110	116
ARPC5L_463	230	465	133	210	147	406	97	391	184	392	250	242	196	120	393	62	258	211	130	224	46	63	191	251	148	301	103	382	486	617	218	96	103	112	392	710	441	711	410	361	856	532	529	426	14	22	20	341	497
ARPP19_466	157	184	53	50	10	50	148	186	5	80	92	96	106	32	170	97	50	24	89	200	6	19	27	66	7	168	52	301	293	303	99	123	56	250	133	109	126	286	66	244	192	6	103	163	5	52	9	186	103
ARSL_468	46	1	40	7	3	10	141	29	78	105	5	11	9	5	9	5	6	77	6	131	2	2	1	39	48	167	68	328	214	171	82	3	5	4	94	25	48	1	46	50	2	2	205	2	51	35	3	56	1
ASAH1_474	86	35	1	2	61	1	49	0	0	0	0	0	74	2	0	85	2	3	33	0	0	1	4	0	2	0	52	48	46	65	36	1	1	22	22	139	3	2	2	32	1	0	60	1	0	0	1	0	42
ASB9_475	41	4	3	69	119	4	4	74	40	0	44	7	4	64	60	0	6	0	3	23	5	3	1	3	3	74	0	276	145	111	82	112	2	4	55	27	1	4	36	60	47	5	163	128	3	1	1	1	2
ASCC3_480	127	231	7	10	60	10	13	150	3	58	101	16	47	101	135	9	13	46	5	108	77	11	11	11	35	262	8	285	308	164	157	9	55	36	121	53	59	123	72	94	107	6	372	78	48	71	2	75	29
GET3_482	64	229	53	12	6	118	150	31	75	274	5	49	102	102	105	107	17	127	9	99	58	5	107	88	106	78	11	143	314	211	176	51	178	74	137	33	133	285	133	275	111	101	118	216	34	52	52	204	257
ASPM_487	107	73	111	64	45	10	7	40	132	11	8	52	56	90	219	10	8	45	40	93	68	6	5	4	2	188	52	238	334	556	241	57	113	107	182	32	64	3	141	348	315	3	350	233	3	41	2	100	54
ATF1_497	80	3	3	197	60	5	2	3	9	4	85	32	34	46	5	3	6	9	47	178	86	3	4	3	31	98	69	171	102	263	195	4	45	122	138	93	10	4	128	207	151	2	160	74	1	1	1	5	4
ATF3_499	2	1	2	2	17	0	57	0	1	3	1	1	0	67	2	0	0	30	0	3	4	0	0	1	0	129	1	1	59	34	29	94	30	0	2	1	2	175	0	37	65	1	0	33	0	0	0	1	0
ATF5_501	152	61	138	12	6	278	5	55	35	150	100	47	17	64	195	260	131	104	48	137	48	27	9	47	54	230	44	247	253	314	212	92	14	18	184	267	350	262	229	115	196	206	199	98	7	4	109	64	254
ATF6_502	475	360	360	29	93	57	298	158	140	487	278	327	95	102	349	179	319	82	273	148	60	131	13	235	270	149	59	328	525	487	329	115	100	167	341	390	497	514	359	470	414	522	359	398	8	81	8	129	361
ATF6B_503	256	398	134	142	109	207	420	224	141	354	136	114	301	276	492	222	151	197	371	103	145	121	62	219	371	172	129	624	547	536	520	223	167	448	250	630	238	407	422	489	544	508	487	452	19	146	68	403	262
ATG3_504	76	46	97	106	4	1	70	104	100	39	56	82	47	10	152	56	117	43	52	9	36	55	55	12	5	138	52	150	97	180	5	41	43	49	12	151	14	167	60	141	52	48	195	47	3	3	41	67	208
ATIC_507	151	32	10	79	7	88	79	148	111	61	56	128	15	42	75	10	11	55	142	25	65	36	7	112	8	12	64	269	200	86	98	163	50	57	144	173	299	97	45	112	111	93	3	189	3	26	3	4	124
ATMIN_513	291	87	128	91	46	127	234	140	130	55	15	230	312	55	82	61	20	247	24	101	124	10	56	84	66	381	213	507	650	623	613	50	165	70	329	130	56	11	194	379	242	30	359	177	6	3	4	80	136
ATP10D_516	146	116	144	70	66	8	18	135	5	17	55	72	221	56	73	151	10	72	115	103	77	18	60	16	159	107	54	270	191	155	58	16	138	100	126	167	586	472	82	162	64	206	50	217	6	5	129	66	125
ATP11B_517	366	311	208	480	210	434	296	308	129	455	465	380	250	213	459	424	381	428	217	93	311	223	84	468	228	628	402	818	749	514	266	241	369	286	572	1098	856	836	579	416	735	1143	593	864	133	51	24	285	389
ATP1B1_527	199	187	61	12	222	53	101	150	23	67	46	79	197	70	193	72	45	105	52	76	35	7	63	113	68	85	7	281	48	144	157	15	10	42	157	277	89	540	48	122	37	48	92	44	1	15	23	194	87
ATP2C1_533	468	253	266	193	95	328	335	374	237	358	353	383	234	131	255	231	232	193	310	231	387	58	102	156	324	449	205	847	763	676	544	141	247	334	666	629	410	868	354	898	590	154	642	739	16	104	46	226	357
ATP5F1C_537	132	152	15	20	58	72	24	93	11	42	54	139	131	31	244	98	70	28	142	33	12	20	19	52	14	72	69	281	314	169	53	42	200	43	125	99	140	164	325	106	110	126	128	218	7	6	5	116	181
ATP5F1D_538	165	286	42	52	84	47	176	254	14	131	32	191	263	198	330	250	223	161	144	119	162	20	68	35	29	37	46	344	546	179	332	70	160	164	201	330	277	385	36	181	307	116	202	240	52	13	212	12	52
ATP5MC2_543	459	305	142	440	231	190	280	284	218	603	228	310	406	284	515	273	369	341	86	602	277	151	343	656	333	591	189	663	759	779	520	146	194	267	565	689	919	748	397	565	640	354	349	452	161	229	156	212	554
ATP5MC3_546	263	141	111	136	13	130	148	84	74	100	169	155	115	103	108	23	122	224	49	101	68	105	20	127	78	158	24	428	526	351	83	206	51	98	122	319	349	378	120	359	121	114	198	463	46	64	8	251	294
ATP5PD_547	67	91	105	48	12	148	60	41	39	215	46	139	47	17	113	17	108	160	44	25	51	70	77	19	154	17	7	59	220	165	153	103	74	113	128	56	237	125	97	226	170	59	267	278	5	58	70	94	105
ATP5ME_548	538	526	479	348	55	644	468	526	129	247	561	513	615	439	501	276	406	476	317	209	209	286	273	267	351	476	423	1066	855	812	512	319	329	411	661	799	1629	1156	542	676	726	651	532	722	144	125	27	413	708
ATP5MF_549	145	45	62	224	67	103	428	57	41	167	224	105	56	154	88	89	179	89	46	39	7	19	62	55	8	361	282	194	421	274	152	53	141	69	358	254	164	214	278	290	157	185	389	189	28	11	5	127	231
PTCD1_550	118	40	7	57	59	53	121	115	90	51	40	34	56	112	132	59	122	51	54	61	47	5	2	30	3	204	7	121	222	306	281	94	4	59	117	126	50	89	68	161	112	84	117	97	3	1	3	122	3
ATP5PO_552	905	555	488	184	329	416	630	670	403	643	357	592	795	345	1099	477	559	458	365	321	314	312	333	548	337	816	252	1138	1215	1179	678	406	419	420	525	637	1740	1710	690	1030	723	771	1077	611	122	45	144	677	984
DMAC2L_554	159	44	96	105	34	11	166	90	42	111	105	113	61	144	49	65	4	65	77	95	129	9	10	90	66	246	63	327	318	264	65	68	2	184	205	55	222	52	110	240	61	42	142	58	70	6	4	198	7
ATP6V0A1_558	3	41	2	1	40	48	41	0	1	4	0	10	24	0	86	3	1	2	2	3	1	4	4	3	63	106	70	6	42	101	7	1	48	30	8	27	3	0	38	42	1	2	39	97	1	1	1	0	1
ATP6V0B_562	1	24	1	0	1	1	0	0	0	0	48	2	35	2	1	1	1	0	0	0	13	5	0	1	1	2	2	0	4	3	0	0	46	1	2	0	13	0	13	62	1	0	0	0	0	0	60	68	4
ATP6V0C_563	186	274	110	70	5	60	266	318	92	253	91	73	238	33	200	151	85	93	103	88	75	58	65	111	75	139	4	173	267	203	145	142	83	87	107	225	137	199	84	240	155	167	128	133	37	46	140	10	295
ATP6V0D1_564	369	213	369	254	143	284	83	397	113	415	171	465	380	136	504	323	193	376	356	105	65	150	143	305	165	443	123	758	809	900	381	228	175	203	732	1140	916	1096	337	957	679	540	448	580	106	233	22	151	622
ATP6V1D_574	18	98	46	89	66	74	78	216	51	52	92	101	192	61	44	99	213	73	17	24	43	20	69	56	63	19	10	113	218	340	133	87	34	153	171	276	462	232	213	185	146	183	146	55	2	72	8	48	248
ATXN3_580	31	7	0	3	2	2	6	47	1	95	75	23	6	1	1	2	4	1	1	3	0	44	5	1	1	2	1	149	26	68	70	49	40	5	3	52	46	85	68	62	2	4	15	155	1	2	1	50	86
AURKA_586	1	0	0	0	0	0	1	0	0	0	0	3	0	0	0	0	0	1	1	0	0	1	0	0	1	0	1	1	2	29	1	0	0	0	2	0	0	1	0	0	0	2	0	0	0	43	0	0	0
AURKB_587	66	36	55	6	0	89	50	6	35	62	63	15	74	44	52	4	75	51	3	5	5	16	5	20	92	146	5	217	81	215	136	91	7	92	168	143	47	155	74	161	207	26	36	73	2	70	89	8	7
AZIN1_593	42	72	97	89	3	54	152	29	15	86	36	92	37	119	169	7	54	35	2	11	97	7	6	4	9	94	31	100	181	272	123	15	44	89	156	114	17	39	55	114	49	4	147	83	0	3	3	4	140
B2M_596	358	257	64	42	209	197	218	288	167	825	334	240	179	127	181	238	326	152	115	199	32	73	51	100	261	85	228	405	575	714	117	142	59	119	289	473	579	878	226	345	419	120	250	217	48	21	81	20	145
B3GALT5_597	120	86	2	6	3	35	51	0	2	5	54	72	81	50	3	8	1	28	9	1	106	12	44	8	1	117	96	162	124	183	64	2	3	5	50	5	0	1	45	146	3	0	174	85	1	0	0	0	3
B3GAT1_598	6	4	44	3	1	46	105	3	0	4	5	32	10	5	70	5	2	3	2	50	1	23	2	20	3	92	2	251	72	54	65	0	83	0	38	0	3	0	1	27	1	0	30	50	0	0	1	75	4
B4GAT1_602	63	3	5	1	1	1	44	0	1	2	0	75	59	0	4	0	4	8	0	0	59	5	26	1	1	119	0	40	144	188	33	0	64	1	40	1	0	0	55	57	43	3	37	1	0	54	42	98	3
B4GALT1_603	184	53	5	10	3	51	21	90	35	80	3	7	72	4	137	8	69	4	7	79	47	18	3	77	7	132	99	227	140	193	121	3	46	79	133	103	53	11	135	190	3	52	96	300	1	0	11	109	53
B4GALT5_608	1	77	0	1	0	3	0	3	1	1	0	60	5	2	2	62	2	1	0	1	1	1	3	1	0	49	0	1	37	37	39	1	2	1	24	42	2	2	1	27	1	0	3	1	0	0	0	0	1
B4GALT7_611	178	237	144	101	349	168	187	211	108	306	338	196	352	122	304	169	190	166	150	117	295	125	22	25	316	158	119	677	517	578	235	118	63	131	375	239	365	499	215	456	112	320	287	177	64	127	183	139	322
BAAT_614	362	154	8	184	59	32	126	39	59	122	8	203	106	14	118	11	12	56	55	151	88	11	7	6	6	265	46	393	308	583	143	61	36	155	277	67	8	8	50	315	52	54	200	219	1	4	4	128	2
BACE1_615	1	1	0	3	0	0	1	0	1	16	5	2	0	4	2	0	0	0	0	41	54	0	1	0	0	37	0	1	47	52	16	0	0	1	38	0	43	2	3	55	2	0	1	46	0	1	1	66	1
BACE2_618	2	1	0	0	3	0	5	35	0	0	2	4	0	1	38	2	1	0	0	0	1	1	0	0	10	0	36	2	0	2	1	23	0	30	1	0	0	0	0	15	0	0	0	0	0	0	0	0	0
BAD_619	182	24	40	55	133	38	48	3	63	47	17	39	62	73	82	69	38	6	7	107	42	46	3	47	28	203	6	76	109	77	63	45	67	85	154	52	119	38	86	224	168	37	121	128	65	3	58	6	164
BAG3_629	336	135	98	20	11	55	72	156	115	16	48	312	108	146	147	10	98	48	13	94	46	29	13	94	41	265	86	462	317	329	162	139	15	252	277	222	334	195	40	195	99	47	141	288	12	59	3	66	127
BAG6_630	181	113	176	249	58	435	192	234	105	200	199	201	121	332	258	243	374	176	28	115	123	98	109	73	121	272	138	697	698	558	356	81	165	191	345	649	516	647	292	336	270	389	235	408	67	249	232	187	67
BAK1_631	61	2	0	5	4	52	3	32	48	3	1	27	118	2	24	6	7	71	5	87	91	6	4	4	3	85	1	159	190	211	4	36	4	52	66	82	5	3	160	33	0	0	131	25	0	67	0	1	1
BAMBI_634	243	314	36	141	32	188	298	144	174	64	104	361	322	207	370	78	301	363	87	65	132	43	71	171	36	301	69	623	501	752	340	105	230	113	365	151	321	283	171	322	670	197	119	722	74	63	177	246	184
BANF1_635	209	220	115	68	38	106	140	11	28	161	190	185	106	126	46	18	65	91	103	138	11	53	73	112	176	355	262	342	435	397	271	100	39	202	365	146	317	305	354	325	312	101	484	260	93	13	9	180	538
BBC3_640	106	44	3	70	4	58	169	95	3	3	48	63	186	113	153	47	69	4	1	149	57	5	54	3	45	172	24	167	222	187	76	99	50	29	96	0	44	49	4	100	51	0	91	132	33	97	65	175	102
BCAP31_644	155	690	276	287	105	208	419	592	329	334	627	561	980	244	689	330	445	401	201	330	158	145	350	199	475	327	427	1006	1307	953	524	190	367	475	691	1030	872	1641	602	874	1366	811	792	672	207	261	286	392	734
BCAT2_651	0	1	34	0	0	0	0	0	0	2	0	0	0	1	0	10	2	0	40	1	0	81	2	1	1	36	50	45	32	1	0	0	2	2	1	1	1	0	0	13	0	1	0	0	0	59	1	1	116
BCL11B_654	85	0	3	6	6	75	84	1	28	1	60	5	36	93	44	57	4	42	1	21	46	4	2	3	3	246	3	132	56	95	72	33	1	65	72	11	89	1	3	47	113	0	49	17	30	46	3	1	39
BCL2_658	667	441	425	409	331	148	678	777	418	752	172	411	540	368	499	441	782	674	403	631	269	80	474	644	304	1214	284	1312	1043	1914	857	288	302	649	760	1274	1618	1017	651	1103	1377	685	1056	925	93	289	312	481	581
BCL2L1_660	73	0	0	0	0	0	0	1	0	5	0	38	1	0	1	101	0	1	0	0	0	28	0	0	38	35	1	1	33	0	28	32	0	0	3	0	0	1	1	9	54	0	36	0	0	0	0	1	0
BCL2L11_661	49	66	2	81	2	1	9	106	3	47	2	3	105	2	34	45	64	41	3	37	74	3	35	40	0	26	51	117	48	108	134	0	48	40	5	2	42	52	140	25	91	7	125	108	34	47	0	68	2
BCL2L11_663	266	6	52	79	77	108	32	2	1	93	27	78	90	1	69	6	7	51	22	32	75	12	12	5	5	193	1	227	234	194	151	18	226	66	210	150	103	37	168	130	113	2	160	234	3	5	2	71	53
BCL2L13_664	117	126	71	8	46	53	134	44	43	154	69	122	166	42	196	65	102	79	51	132	67	9	61	50	57	411	13	353	204	226	289	77	70	59	411	122	101	106	191	351	221	160	441	313	75	3	14	123	206
BCL2L2_665	38	120	114	57	47	279	389	89	108	209	210	56	8	82	140	133	398	43	94	131	124	43	67	97	227	252	37	235	327	118	45	64	81	183	123	229	331	59	22	90	111	60	182	40	5	109	4	46	17
BCL2L2-PABPN1_667	68	48	7	136	4	59	64	44	10	14	82	87	64	8	74	2	8	5	0	11	36	6	1	146	8	94	112	49	109	318	212	17	47	90	54	87	1	2	100	138	63	33	217	10	6	34	0	8	38
BCL3_668	60	1	1	177	3	3	109	3	4	4	2	38	2	44	6	4	58	2	56	5	0	4	2	5	5	164	80	222	223	192	166	10	28	44	90	115	52	0	1	80	85	4	149	3	5	1	1	1	2
BCL7B_670	101	99	6	57	4	8	27	51	130	69	6	9	112	52	5	38	85	124	52	4	25	5	8	35	5	121	85	44	48	203	85	45	7	49	113	183	106	130	34	128	299	92	74	154	2	72	2	115	95
BDH1_674	30	47	64	6	1	2	3	3	2	5	36	26	44	30	53	4	47	29	22	32	3	6	6	89	3	206	4	178	192	114	75	55	25	92	183	27	46	91	4	64	41	91	4	119	15	1	2	105	198
BDNF_679	32	0	3	0	1	0	0	0	1	0	0	0	0	0	1	0	0	0	0	0	0	0	0	0	0	0	0	0	0	0	0	0	1	1	0	42	0	0	1	4	28	0	0	1	0	1	0	0	0
BECN1_680	105	53	48	70	47	54	97	61	6	43	2	54	165	76	163	46	72	246	5	7	83	35	14	41	165	118	39	43	94	98	87	92	6	70	108	22	202	438	62	131	225	127	34	86	62	68	3	117	65
BHLHE40_689	311	417	186	338	65	141	309	261	287	130	83	400	245	129	381	220	253	386	120	385	162	37	133	67	112	343	300	452	553	524	261	38	279	356	266	421	292	354	394	487	406	243	395	366	57	147	109	188	474
BID_696	37	3	1	4	4	4	50	2	100	5	11	6	68	6	46	2	61	93	7	47	2	4	2	4	78	95	54	208	62	191	100	38	45	2	160	6	59	1	73	189	0	0	10	173	0	61	1	116	2
BIRC2_703	158	116	137	27	87	175	104	65	122	179	38	95	148	39	380	42	58	104	6	112	38	10	22	205	107	414	15	254	167	402	387	77	246	125	245	104	116	337	136	292	137	4	396	196	7	5	67	102	101
BIRC5_709	4	0	44	0	0	31	33	0	1	0	0	3	46	1	33	1	1	0	1	1	1	1	0	1	1	0	0	2	20	36	19	1	0	13	20	0	0	1	1	101	0	0	33	0	0	0	0	4	0
BLM_716	109	40	0	110	52	4	9	2	3	67	0	43	4	5	38	4	18	47	3	3	62	11	4	2	32	4	1	181	81	98	46	71	2	41	40	50	51	58	3	13	127	57	61	8	3	4	0	4	105
BLMH_719	92	79	3	133	8	146	156	133	86	49	64	55	114	9	39	55	162	105	40	144	92	7	52	12	68	159	7	222	109	60	29	56	218	39	153	104	165	247	48	127	68	55	140	96	1	9	7	43	9
BLNK_720	80	3	78	46	4	2	5	9	42	86	5	37	76	44	9	4	7	5	4	51	37	10	10	1	3	4	58	164	92	46	6	5	13	44	28	96	15	104	50	120	55	23	248	4	3	5	2	4	84
BLOC1S1_721	258	172	281	96	75	21	156	198	104	277	51	120	167	215	199	320	139	127	228	18	142	68	184	80	227	125	55	252	339	404	186	31	57	69	180	450	233	502	188	213	286	315	190	174	67	8	111	207	197
BLOC1S4_725	106	77	22	25	3	59	189	186	41	56	58	18	23	4	37	79	3	20	20	78	52	1	87	111	3	140	36	56	135	96	148	60	29	18	110	145	120	30	109	83	94	53	106	53	3	28	11	58	22
BLVRA_731	232	148	9	119	13	94	374	148	133	68	68	228	71	35	220	182	61	174	13	69	104	21	22	74	75	332	108	601	501	515	281	194	83	271	504	240	106	91	224	370	294	116	330	512	9	90	19	115	289
BMI1_732	98	4	4	2	65	37	58	54	1	28	43	37	203	1	0	1	1	37	2	2	1	1	2	51	1	92	4	5	93	59	42	1	56	24	2	47	58	4	4	4	61	1	66	42	1	3	72	3	86
BMP4_737	122	90	85	67	4	8	137	41	53	6	59	16	43	101	177	5	48	5	5	64	37	7	4	119	6	274	2	89	148	144	111	6	55	105	337	115	5	1	101	185	116	4	142	97	6	7	3	2	4
BNIP3L_746	310	322	343	206	133	292	221	200	124	252	530	157	349	196	404	204	343	287	115	197	59	142	29	135	100	415	189	829	551	556	277	362	105	165	304	337	408	863	387	401	446	426	395	385	56	66	96	322	474
BOP1_750	1	1	0	0	0	2	46	40	1	0	47	2	2	0	43	3	0	37	1	2	1	0	1	54	1	0	3	29	27	30	45	0	0	0	4	52	1	1	122	22	115	79	1	2	3	0	0	0	0
BRCA1_757	39	1	3	6	0	1	56	1	1	3	1	26	80	0	53	40	39	2	5	37	1	1	1	51	1	58	24	85	120	126	3	0	33	50	127	3	5	2	2	126	55	0	0	72	30	0	2	55	0
BRD4_767	571	488	424	256	101	602	325	659	250	660	377	405	466	183	903	334	439	372	426	444	140	107	179	416	519	550	187	1561	1120	1188	566	262	357	390	685	1130	1026	1288	615	670	1515	827	616	820	95	102	93	361	638
BRI3BP_771	22	66	5	36	101	104	82	48	65	33	2	7	158	7	40	28	20	105	31	44	7	14	225	1	84	193	6	438	215	186	50	114	138	6	86	173	229	474	60	62	349	107	81	4	1	1	1	8	213
BSG_778	624	492	333	202	223	413	514	759	208	533	651	567	315	263	525	584	429	352	258	315	128	205	500	223	517	962	460	1311	1208	1208	666	148	285	203	752	905	1204	1274	524	936	907	551	685	725	155	301	57	344	884
BTBD1_781	222	305	296	63	17	97	182	318	107	205	55	234	48	66	468	193	168	175	85	32	221	147	96	40	55	243	192	318	390	343	121	101	133	234	256	607	747	333	400	374	217	283	390	396	12	96	77	314	209
BTBD3_785	145	134	244	212	48	136	27	143	130	10	268	165	119	59	47	64	19	92	70	65	172	16	21	172	198	94	52	419	353	559	202	12	159	182	152	65	191	326	290	216	97	89	234	429	10	57	68	61	100
BTK_795	82	1	8	84	5	60	58	4	36	52	4	11	52	5	11	59	117	38	0	68	52	3	3	1	3	179	4	391	79	241	66	5	82	3	116	42	5	1	34	144	62	5	139	158	2	1	0	69	42
BTN3A2_796	95	99	144	111	75	129	100	27	69	295	92	121	165	103	7	137	97	44	90	209	54	9	61	8	61	396	7	186	130	550	246	82	83	96	161	72	112	208	167	227	148	39	215	193	3	4	2	82	91
BUB1B_800	209	89	177	17	59	184	406	114	88	16	11	77	162	65	103	8	7	111	44	44	70	14	9	110	11	383	68	285	342	672	296	8	357	201	338	24	3	36	91	301	152	7	319	266	36	113	7	56	57
BYSL_801	112	2	17	13	0	1	32	1	1	0	28	6	2	41	42	2	1	1	35	35	2	2	1	0	0	6	0	125	27	126	61	1	0	2	51	0	1	2	0	65	18	1	34	61	28	1	2	1	0
BZW2_805	121	183	85	3	63	8	5	32	4	4	138	55	39	62	2	5	8	71	4	32	50	20	7	3	16	70	89	239	89	137	3	5	75	66	116	60	38	36	43	109	27	2	35	123	0	3	4	23	2
RPP38-DT_808	0	28	1	95	0	1	42	37	40	5	2	32	4	3	1	1	1	0	5	5	2	2	0	3	2	2	52	38	96	67	50	57	1	4	81	49	0	0	1	38	149	37	123	33	2	1	0	10	1
BORCS7_812	378	396	434	347	23	15	260	102	95	152	107	366	201	188	399	57	205	228	159	306	112	44	56	86	126	346	237	857	599	1199	369	156	227	297	458	446	516	397	272	531	917	182	616	720	51	133	31	443	449
C11orf68_818	73	6	81	6	31	146	54	48	69	43	45	29	9	146	35	7	5	34	5	6	47	6	8	8	4	350	53	246	326	198	15	5	4	10	97	48	5	31	42	160	50	12	182	171	6	1	4	2	56
TMEM263_820	270	111	50	124	11	83	372	118	138	57	44	136	119	61	122	51	51	9	143	122	144	12	112	52	95	283	207	303	415	670	475	177	45	108	363	283	94	15	230	463	103	49	385	334	9	29	7	60	234
C12orf29_822	0	0	0	0	0	0	9	0	0	0	0	0	0	0	0	0	0	0	0	0	0	0	1	0	0	0	0	0	0	0	0	0	0	31	0	0	0	0	0	0	0	0	0	12	0	0	0	0	0
TIGAR_823	10	108	5	5	2	4	9	8	5	7	40	80	13	10	45	56	15	10	10	63	102	8	9	85	3	4	7	31	131	108	6	10	12	81	44	52	101	60	47	51	61	2	52	5	3	1	2	6	52
C12orf57_825	42	46	4	6	1	6	37	40	35	96	4	59	39	71	49	1	13	6	3	79	53	31	2	8	78	44	37	120	176	41	81	1	30	7	26	3	8	43	3	58	0	46	3	42	1	1	3	4	1
C14orf119_831	296	103	107	157	12	21	251	214	82	65	64	52	67	115	74	141	51	47	62	327	66	26	108	74	163	403	45	245	261	404	367	108	128	141	363	170	115	154	71	286	50	103	279	160	9	14	108	215	102
GON7_834	157	4	43	8	4	53	345	159	168	11	131	25	74	91	168	11	10	27	35	430	143	12	116	123	41	612	36	120	309	347	274	173	56	215	285	138	103	70	206	304	433	3	298	213	3	153	67	125	67
RTRAF_836	410	270	183	172	169	238	134	164	83	333	264	177	174	96	139	280	116	289	159	131	105	83	65	216	111	325	115	388	523	485	271	123	152	198	530	279	607	709	540	409	726	247	141	232	11	90	69	322	329
CFAP20_840	298	171	113	225	98	169	157	49	226	45	122	88	214	28	207	137	48	211	67	271	108	88	106	291	171	170	185	459	688	779	304	49	102	75	368	97	54	278	10	392	152	103	584	188	8	90	7	177	73
C18orf32_845	2	0	0	3	2	52	0	1	0	2	0	1	2	0	1	0	0	0	0	0	1	0	0	0	1	50	3	1	14	45	1	0	0	21	23	0	0	1	0	71	64	57	27	2	0	0	2	1	1
C19orf38_848	0	0	0	0	0	0	56	0	0	1	0	1	0	0	0	0	51	0	0	2	0	0	0	0	0	1	0	32	0	1	0	0	0	0	0	0	0	0	0	0	0	0	0	0	0	0	0	0	0
TRIR_850	498	759	339	307	361	670	386	530	369	882	709	388	352	405	784	506	852	647	178	261	229	218	391	473	311	754	256	583	966	1162	481	623	419	388	715	1334	1456	1340	1159	1125	1058	1240	672	962	99	149	314	403	1169
MCEMP1_855	1	25	0	0	0	1	1	37	0	0	0	0	4	0	1	0	1	1	1	0	0	1	1	0	0	1	0	2	43	1	1	4	3	30	23	1	0	1	1	31	0	1	38	36	0	1	0	1	0
MICOS13_857	27	33	4	52	2	3	4	139	39	4	68	127	6	12	107	7	2	44	46	115	5	4	101	134	23	110	8	89	125	130	132	85	51	50	101	82	64	51	36	65	48	30	64	42	3	1	1	6	7
C19orf73_858	28	1	2	1	3	2	2	2	23	4	4	55	49	1	51	44	2	2	45	3	1	2	3	2	1	148	28	70	28	112	122	50	2	33	86	64	3	4	38	132	47	2	30	99	2	1	0	45	1
C1D_859	65	161	183	8	5	106	184	33	10	56	85	72	135	167	267	9	103	40	96	56	76	11	13	49	55	287	182	289	276	470	290	86	43	79	341	281	219	125	42	344	265	65	263	265	10	5	2	116	229
C1orf131_862	331	168	163	88	17	212	430	329	137	134	10	284	214	290	186	36	29	203	104	187	196	35	65	159	70	381	103	494	453	689	246	133	141	155	365	509	198	491	353	273	536	580	216	487	11	15	42	160	381
C1orf43_866	115	47	43	9	3	80	57	88	8	107	5	33	128	35	179	123	23	20	19	94	73	28	30	22	90	68	48	181	272	76	54	67	87	52	57	192	325	200	39	60	95	11	79	7	3	52	4	142	121
C1QA_867	41	5	5	6	2	2	51	85	5	133	49	30	5	42	44	5	4	4	6	50	57	5	2	1	6	101	4	223	175	81	131	6	15	6	102	48	57	58	57	91	144	3	75	270	4	2	61	89	3
C1R_871	634	488	601	213	472	537	515	446	530	1848	800	369	356	426	303	555	557	79	143	219	77	104	200	211	803	364	329	1296	774	1172	477	336	223	224	477	643	947	1172	771	624	425	1162	774	577	51	155	80	404	371
CFB_872	20	6	7	4	10	51	8	37	37	199	3	30	5	1	114	7	6	42	82	3	47	17	6	7	5	9	97	157	48	266	46	50	111	8	50	146	104	224	164	67	119	195	122	80	3	2	1	3	42
C2CD2_875	8	46	60	2	44	64	34	2	5	3	103	45	135	4	167	4	6	38	4	98	50	4	4	23	1	95	88	160	138	126	93	4	1	1	63	4	134	69	123	186	65	33	113	181	0	0	2	3	87
C2CD2L_878	189	39	5	102	4	56	301	51	43	7	5	50	58	95	42	50	58	43	0	187	144	13	10	92	87	408	144	230	301	284	184	45	184	218	109	90	48	53	37	350	126	59	308	225	2	37	4	113	151
C2CD5_880	166	51	67	90	60	62	106	94	6	125	49	224	46	66	105	7	98	106	206	161	90	71	19	38	8	155	101	398	174	235	15	75	51	63	202	144	58	322	57	132	217	66	322	107	2	48	5	68	59
C2orf27B_881	59	1	1	47	1	3	5	0	3	4	2	162	0	2	93	4	5	2	3	1	1	2	0	1	87	103	1	55	102	75	29	49	1	1	58	1	2	58	31	129	54	1	0	103	1	1	1	2	2
C2orf76_885	38	47	1	2	0	1	38	42	2	9	37	37	3	1	70	1	53	1	0	6	9	4	0	3	2	4	3	34	92	30	3	1	0	5	59	46	3	149	0	74	2	0	2	1	0	2	57	3	4
C3_886	61	96	157	72	8	309	73	47	179	468	190	7	106	56	77	39	137	41	60	48	89	22	27	21	210	118	76	381	107	713	64	162	45	95	153	143	195	118	413	71	306	444	83	104	11	64	63	130	114
C5_890	107	26	63	106	7	9	59	40	31	8	37	45	13	6	9	11	7	36	7	36	68	14	8	57	42	222	41	259	321	319	226	6	212	50	222	47	52	49	13	207	0	4	230	117	33	5	2	201	6
C6orf120_898	180	212	106	174	93	196	275	152	161	140	292	192	110	119	217	180	65	219	135	108	125	21	20	213	165	307	54	189	508	638	237	99	163	108	278	411	123	66	294	259	483	201	227	173	88	6	9	69	239
SNHG32_901	525	407	217	451	186	297	221	742	352	425	201	701	245	535	542	181	283	866	139	338	361	75	160	490	338	773	254	910	1141	857	311	275	220	451	590	720	863	811	438	716	1156	761	605	427	193	245	234	130	537
C6orf62_903	297	179	118	344	139	420	285	255	112	532	281	238	311	179	316	138	190	125	150	244	63	51	189	126	131	332	84	763	488	927	200	85	323	275	298	477	611	723	363	534	430	472	289	219	71	95	3	123	165
C7orf61_904	0	0	0	0	0	0	0	0	0	0	0	0	0	0	0	0	0	0	0	0	0	0	0	0	0	0	0	0	0	0	0	0	0	0	0	0	0	0	0	0	0	0	0	0	0	0	0	0	0
CA12_907	29	11	3	62	4	35	4	2	24	4	64	35	97	2	45	50	8	3	41	5	6	37	6	11	44	211	60	98	170	159	46	3	28	31	82	60	34	0	3	31	151	2	25	1	1	1	1	2	2
CA2_908	4	6	1	167	5	35	5	38	70	131	40	2	8	6	72	133	49	10	10	100	55	4	5	4	35	71	143	81	81	11	53	75	1	20	79	75	64	23	43	77	73	43	42	0	30	2	3	51	36
CA9_915	5	89	41	42	1	3	6	1	29	4	1	0	4	3	3	2	2	5	3	40	4	3	2	77	2	101	27	144	78	117	91	2	48	25	36	2	1	39	39	22	2	0	64	0	2	1	0	37	3
CAB39_918	314	365	195	207	25	367	188	307	101	245	256	208	498	183	387	135	260	141	110	149	186	90	171	172	244	657	270	537	354	838	337	218	145	199	450	365	682	453	385	511	213	148	355	263	93	141	114	148	331
CACNA1H_920	1	1	57	2	1	105	39	2	3	46	0	25	2	2	80	1	1	2	47	3	0	0	2	1	0	2	0	3	60	69	118	0	178	17	20	0	1	0	0	8	0	0	38	2	0	1	2	28	0
CACNA2D2_921	3	4	1	1	1	2	30	0	1	2	67	6	2	43	3	63	1	3	2	39	0	3	3	0	1	28	0	77	87	118	0	39	2	0	51	136	1	3	41	32	0	1	30	3	2	46	0	3	0
CACYBP_926	35	2	3	1	1	1	2	0	2	1	0	6	0	4	0	0	2	31	2	55	0	5	0	1	3	2	47	0	49	92	30	1	2	24	1	1	0	1	1	67	1	50	2	81	0	4	0	49	1
CALM1_934	32	95	81	80	91	7	175	229	127	289	120	41	61	55	205	63	81	51	17	78	34	7	32	107	32	201	49	70	66	266	90	187	34	107	82	364	166	217	81	216	57	36	132	228	49	46	2	8	119
CALM2_937	182	85	91	53	101	192	113	223	11	169	7	215	179	213	176	250	355	199	174	46	82	36	144	140	156	70	15	264	234	218	185	98	154	114	91	440	373	326	222	280	292	307	89	390	68	110	124	126	236
CALM3_940	310	186	532	290	80	384	297	476	299	342	363	138	171	72	188	485	421	294	77	334	118	151	185	231	325	336	163	168	195	658	320	242	421	541	204	833	410	514	241	286	770	244	175	342	129	122	229	283	492
CALR_943	2164	2391	1308	1005	613	2399	2011	1980	1261	2125	1552	1275	2371	942	2280	2218	1251	1340	1003	804	718	857	1534	917	1720	1843	1619	3219	4161	4382	1761	981	1442	1294	2128	2521	2519	4564	1783	3094	4859	2287	2514	3050	418	1029	638	1436	2847
CALU_944	155	38	1	5	48	4	6	2	0	60	0	34	47	35	86	51	4	48	4	3	13	5	5	3	2	34	0	139	50	51	41	1	0	18	1	1	3	49	69	76	1	6	2	40	1	1	2	2	2
CAMK2A_948	6	109	36	31	4	60	103	4	53	6	0	35	42	1	4	3	3	31	4	45	46	3	6	52	3	61	2	64	218	65	80	5	2	50	60	2	3	3	25	102	39	3	40	4	0	1	0	2	4
CAMSAP2_955	183	180	111	214	69	202	359	90	9	79	20	164	118	65	420	57	92	267	82	95	102	18	70	93	57	296	108	576	308	426	90	17	89	165	455	465	510	398	216	256	53	111	155	375	8	54	7	72	326
CANT1_956	167	106	56	3	22	169	95	68	54	110	168	73	94	70	82	75	94	119	112	184	9	7	4	6	7	305	197	344	196	350	232	56	51	93	152	173	98	126	133	277	45	71	67	114	18	98	3	67	62
CAPN1_957	108	42	166	6	9	56	304	48	5	134	53	70	172	8	74	15	50	118	75	95	35	12	8	82	31	200	139	229	208	221	110	49	49	36	113	11	178	243	61	191	171	5	111	182	5	121	105	70	51
CAPNS1_958	57	150	47	140	13	29	60	101	113	181	15	82	102	63	94	43	29	32	79	90	65	37	21	27	57	132	10	116	206	106	167	163	115	76	103	154	522	317	98	279	51	123	165	296	6	110	70	85	65
CASC3_973	183	7	48	104	10	52	61	52	70	43	1	102	39	76	116	5	8	59	2	25	5	7	5	92	5	73	45	170	216	262	87	41	121	102	135	107	4	48	106	212	148	2	221	175	31	4	68	51	51
CASK_976	5	40	1	1	52	52	6	90	1	65	2	32	45	6	35	7	102	2	76	5	2	3	5	33	6	47	3	130	71	26	93	2	2	74	70	4	130	49	40	28	55	44	71	58	28	0	2	20	52
CASP1_977	30	3	3	2	1	52	108	4	51	7	1	41	1	38	5	3	3	1	1	2	55	2	1	1	16	134	1	64	50	20	1	1	2	2	24	25	1	14	3	72	111	7	1	56	1	2	1	0	1
CASP10_978	83	41	43	42	4	48	57	84	52	5	3	105	102	113	31	6	3	35	3	39	3	4	63	5	52	4	2	92	152	192	207	152	90	56	85	62	13	3	40	154	93	2	137	14	1	101	2	167	5
CASP10_979	74	30	81	3	45	4	1	25	84	32	3	48	51	87	43	50	121	22	5	39	5	4	7	39	49	186	65	75	189	162	11	59	5	4	81	49	2	44	2	120	102	54	150	107	1	2	2	45	4
CASP2_982	168	230	47	115	12	70	74	63	157	171	87	226	86	160	119	84	180	266	61	221	97	54	17	49	159	242	89	288	390	236	505	83	202	136	269	86	49	304	136	363	54	105	405	81	7	69	150	199	99
CASP3_983	59	86	147	120	7	86	44	7	72	63	97	66	73	3	106	50	70	39	4	4	48	8	13	131	66	372	3	80	136	260	67	16	131	78	77	110	5	91	73	231	193	3	108	86	5	4	80	7	48
CASP7_985	57	149	211	60	60	200	66	54	136	201	108	54	13	90	103	56	17	127	163	84	30	43	52	111	95	87	139	300	229	358	136	150	132	211	222	203	305	248	250	204	219	225	183	119	4	61	130	61	243
CASP8_989	145	4	3	4	46	64	7	45	28	146	0	72	3	4	7	6	134	52	32	46	47	16	93	64	45	6	57	64	139	93	17	163	45	61	10	40	62	80	32	21	1	34	41	2	0	71	0	1	5
CASP9_992	55	2	1	4	105	4	0	5	33	100	2	32	8	2	2	3	2	1	3	2	3	9	2	1	0	38	0	4	17	28	45	3	0	3	18	1	47	1	0	25	1	2	40	70	2	0	1	44	51
CAT_999	144	416	227	25	182	134	299	167	24	275	289	156	231	106	227	171	192	209	58	130	53	160	81	111	130	176	52	387	451	381	377	121	109	125	192	342	554	818	240	256	727	215	234	601	42	16	6	255	319
CBLB_1005	0	31	57	0	1	67	2	2	80	1	1	2	3	2	50	1	0	50	0	73	1	0	0	38	0	15	0	0	0	31	1	0	1	29	81	0	0	1	32	26	0	0	31	2	0	0	1	1	0
CBR1_1006	870	461	461	281	207	428	479	558	365	509	490	484	396	308	753	1047	534	557	395	324	377	145	399	267	576	363	338	662	742	876	572	327	392	324	875	1174	1951	2483	398	879	861	483	596	952	103	128	371	540	880
CBR3_1007	144	35	48	150	102	6	40	80	2	118	3	182	16	114	121	110	95	281	10	126	72	9	19	76	20	208	28	171	289	344	114	32	42	92	205	121	244	412	135	231	192	3	172	3	3	0	2	5	1
CBWD1_1009	1367	661	639	710	192	703	1485	550	508	540	462	642	451	347	1096	321	355	993	367	710	801	193	328	464	767	1340	617	1955	2275	2989	1303	499	914	1007	1880	1327	683	1005	1104	2517	1579	782	1746	1564	155	274	148	795	1035
CBX6_1013	56	90	2	60	6	50	11	13	35	36	30	114	22	108	147	6	65	112	32	33	11	49	18	181	65	261	5	77	144	151	3	15	106	33	92	100	225	67	122	99	71	165	48	11	0	3	11	17	111
CFAP65_1017	3	0	0	2	1	2	1	0	0	0	0	0	1	0	1	7	2	1	0	0	0	0	0	0	37	49	0	111	42	10	29	2	1	0	76	50	1	0	1	9	1	0	34	0	1	1	0	52	2
CCDC113_1018	28	41	0	63	1	1	72	60	1	3	2	2	2	2	15	0	33	37	1	28	3	0	36	3	2	36	4	103	129	46	39	3	5	0	26	3	2	0	46	73	0	1	38	150	1	1	1	3	3
CCDC130_1019	90	46	96	59	41	59	67	94	4	90	5	104	88	40	48	53	96	6	3	10	7	7	7	3	5	41	60	86	109	263	90	5	91	9	62	7	61	227	82	140	100	61	5	182	1	120	37	113	81
CCDC186_1024	0	0	0	56	1	1	0	1	0	52	2	31	1	0	1	0	1	0	0	0	39	1	0	2	1	2	1	3	44	119	72	0	0	2	26	0	0	0	0	0	0	0	0	0	0	1	0	1	0
CCDC63_1025	115	2	0	2	2	1	1	58	0	1	56	30	43	0	0	1	1	48	1	1	73	1	1	0	1	69	0	5	16	66	0	0	1	1	3	2	1	2	0	48	120	0	3	67	40	0	1	41	1
CCDC85B_1030	23	26	1	2	0	114	30	1	13	0	27	5	40	55	18	31	0	58	1	44	0	0	25	2	34	61	2	84	12	9	22	47	63	20	19	0	26	35	1	49	35	1	35	2	41	1	0	0	1
CCDC86_1031	75	49	104	74	2	158	119	4	4	10	6	53	82	3	52	7	11	3	4	13	3	3	28	33	82	116	58	392	175	281	156	45	49	78	155	1	135	100	37	144	147	3	111	42	7	40	2	109	53
CCDC92_1033	147	231	99	126	146	164	288	179	176	293	256	123	148	211	293	172	186	169	203	175	296	53	128	175	186	517	197	508	354	704	76	24	179	182	332	378	709	287	144	431	578	486	488	288	82	58	52	163	335
CCL2_1039	118	52	4	105	6	69	88	87	72	442	57	56	44	54	243	170	15	32	50	158	94	87	16	103	68	182	21	574	242	354	96	92	6	80	173	176	232	591	164	313	172	151	323	95	36	13	27	8	321
CCL3_1043	98	2	17	1	0	2	21	2	45	2	0	3	5	2	3	1	2	2	1	94	42	2	0	0	1	41	51	171	55	234	35	3	38	2	54	37	1	2	27	56	14	51	76	53	24	1	1	62	4
CCL4_1045	5	2	156	4	58	6	132	2	36	4	5	82	51	1	85	7	46	3	7	105	52	6	2	4	4	154	53	164	174	47	62	0	1	3	15	45	3	3	0	157	3	89	106	208	8	45	0	1	2
CCNA2_1050	222	6	40	11	5	8	16	29	39	9	7	26	11	43	183	42	73	72	1	52	106	28	8	69	8	159	53	149	179	242	172	12	44	72	115	186	13	21	101	112	217	4	83	37	45	3	75	111	56
CCNB1_1053	277	99	5	112	5	6	69	1	48	52	50	68	49	3	86	6	17	56	6	130	4	14	8	7	7	253	108	326	339	464	143	63	43	93	151	41	52	51	147	292	239	2	154	174	2	66	5	59	43
CCNB1IP1_1054	193	196	12	201	53	119	311	9	38	62	199	161	216	180	61	161	143	123	36	157	167	13	12	88	10	345	92	331	324	231	145	17	14	128	229	318	285	281	168	175	205	154	201	194	39	6	4	152	54
CCNB2_1057	200	118	150	3	1	6	58	11	75	5	50	89	51	42	27	6	32	4	54	107	6	18	8	51	6	179	82	236	295	261	181	86	4	118	198	94	6	129	75	181	3	4	269	122	4	9	1	102	58
CCNB3_1058	6	2	3	3	0	3	7	1	3	4	4	82	38	46	3	5	5	2	5	39	3	3	4	49	3	119	3	287	125	274	121	46	63	65	9	1	46	2	2	29	58	0	162	1	2	2	3	46	3
CCND1_1062	299	266	51	275	85	169	218	157	97	449	230	200	558	68	375	383	333	144	96	271	120	86	181	195	164	286	168	557	376	638	248	76	174	161	345	296	539	152	125	414	452	250	404	301	48	270	240	360	65
CCND2_1063	2	171	0	12	3	2	3	34	0	1	48	3	4	3	32	3	44	50	1	7	1	1	5	65	0	41	39	5	75	213	129	27	34	27	33	2	60	2	48	18	33	6	71	3	2	0	2	0	1
CCNDBP1_1069	84	26	54	12	8	5	10	38	8	90	166	36	46	79	7	75	145	14	43	35	42	37	8	11	5	148	3	151	245	92	42	66	37	20	60	61	179	75	89	81	69	159	77	43	2	1	7	9	48
CCNE1_1070	2	55	39	4	0	2	2	0	53	1	2	2	0	38	24	0	2	11	0	0	1	2	0	0	1	46	2	31	41	119	152	1	47	22	24	100	50	86	59	67	2	1	78	43	0	5	3	2	2
CCNE2_1073	122	4	2	61	1	0	2	3	92	40	0	21	55	2	0	0	0	1	2	53	1	4	2	45	1	85	0	50	67	87	39	3	0	6	8	1	2	44	0	52	49	1	92	77	2	1	3	2	51
CCNF_1076	142	110	92	78	93	50	78	55	80	62	22	124	157	61	125	54	58	169	83	320	48	16	17	59	102	403	173	734	529	611	352	145	189	67	197	125	166	128	230	192	122	270	521	332	44	8	65	10	79
CCNG1_1079	15	46	13	60	5	7	105	7	5	113	122	127	102	62	32	12	62	8	95	4	7	21	10	53	3	86	187	133	336	213	242	13	118	100	58	4	41	154	100	123	104	334	139	2	3	3	4	34	2
CCNL1_1085	198	122	191	213	69	87	200	88	125	189	152	120	129	165	230	104	104	255	4	159	51	36	12	127	146	326	59	215	432	362	240	207	121	111	301	323	267	191	138	230	22	151	383	293	133	133	3	276	87
CCNL2_1086	962	804	906	621	456	1102	803	1083	419	1303	486	997	943	697	1000	861	529	520	506	784	432	192	329	649	738	894	634	1719	1559	1409	834	511	895	850	998	2280	1978	2420	1065	929	1380	1331	995	634	440	424	352	590	917
CCNO_1087	142	123	39	152	4	91	206	102	61	21	38	12	82	8	147	6	48	26	29	125	111	11	20	66	8	223	238	193	281	343	168	5	49	89	251	150	60	6	43	259	215	79	285	194	2	3	0	166	75
CCRL2_1096	22	76	4	55	5	50	21	3	62	6	55	2	2	4	83	2	41	32	0	63	0	24	2	2	39	43	90	108	164	196	75	41	30	3	13	2	8	0	46	112	52	2	103	80	4	60	1	2	42
CCT2_1098	68	36	7	4	20	48	8	152	6	22	1	41	6	5	77	121	25	163	6	64	2	6	5	33	37	35	63	44	40	89	2	11	1	27	55	131	6	93	113	120	84	53	61	97	2	4	3	3	205
CCT3_1099	325	682	343	401	130	287	342	491	255	549	208	222	463	417	512	351	354	612	298	189	224	46	52	244	500	367	323	925	892	552	306	133	356	564	293	1083	773	994	688	525	1189	370	747	208	58	136	77	397	456
CD226_1109	313	82	137	125	4	5	158	5	91	137	47	145	17	4	45	60	11	53	15	93	52	48	112	50	82	145	94	304	317	686	313	10	142	42	135	278	5	83	48	221	244	5	351	284	7	8	68	115	8
CD2BP2_1115	3	71	1	5	3	3	43	1	1	4	24	31	4	51	50	3	11	1	4	40	42	2	5	51	48	53	44	61	63	22	38	60	28	36	69	1	1	0	31	62	138	5	52	25	1	3	3	34	1
CD320_1116	48	74	60	7	5	39	73	81	52	47	87	67	42	97	208	9	62	32	9	36	3	7	7	32	52	124	14	64	328	270	48	86	44	106	10	94	97	127	180	86	124	78	95	120	3	48	5	63	98
CD3D_1127	290	218	116	78	63	120	381	315	221	360	175	187	163	55	297	9	202	170	111	112	100	78	80	243	275	427	247	871	567	1355	425	197	110	176	575	345	215	274	182	396	560	284	462	247	45	70	3	156	168
CD4_1128	68	26	31	6	3	2	3	1	46	88	2	4	52	3	2	0	1	44	49	3	2	0	2	0	41	43	19	68	156	90	43	1	0	34	9	1	1	34	104	59	1	28	0	1	30	0	2	0	2
CD40_1129	105	223	37	64	4	37	42	12	10	2	44	91	4	2	136	35	103	3	2	1	0	1	0	3	5	162	45	146	199	255	39	9	86	20	113	51	4	50	5	136	0	2	152	4	37	1	1	1	88
CD44_1134	2431	1540	1468	2465	887	2015	2359	2669	1186	3042	1652	3141	1905	1646	3145	1898	1960	3528	1598	1749	1208	627	805	1847	1595	2591	1295	3612	4115	2550	1785	1487	1648	1864	2599	3858	5010	5407	2601	3423	3148	3628	2434	3572	492	829	1284	1773	2266
CD46_1137	529	707	628	158	556	551	220	444	208	667	355	573	555	434	565	413	607	375	401	360	167	112	213	406	357	547	230	1047	685	760	662	447	213	427	578	1046	896	1346	452	697	818	953	627	342	51	493	243	191	604
CD55_1141	1477	929	1056	586	405	1214	993	816	845	1294	836	517	858	648	1131	784	933	820	600	753	506	259	251	708	457	1100	612	1796	1237	1940	630	922	730	867	1350	2487	1831	2322	1606	1552	1638	760	1548	2017	225	273	517	1009	946
CD58_1144	202	126	216	183	100	183	141	11	83	38	13	122	151	14	177	60	151	79	7	71	182	19	59	54	199	331	59	268	224	783	134	65	121	67	275	211	179	200	160	334	166	184	501	367	4	42	69	206	207
CD69_1145	2	1	1	4	56	0	1	1	1	34	1	2	41	56	33	2	4	0	1	47	92	0	0	3	1	42	1	57	141	238	3	0	31	71	25	2	55	2	41	19	0	0	33	1	0	1	1	0	1
CD74_1146	168	156	57	72	45	49	160	195	92	1061	203	132	157	192	40	87	217	132	129	26	94	20	56	20	246	39	19	261	131	517	11	149	36	51	139	147	306	126	198	259	302	223	132	273	1	118	3	7	109
CD8A_1152	52	7	3	5	2	3	2	43	2	254	1	2	2	47	1	0	1	1	3	8	2	1	1	4	1	7	4	92	2	202	10	2	2	42	2	2	24	2	3	74	1	105	21	47	1	0	1	2	1
ADGRE5_1154	79	2	3	126	5	108	5	29	4	18	11	109	46	7	42	3	9	75	54	2	3	4	3	29	17	57	94	53	117	56	46	5	48	2	62	44	2	41	90	57	52	0	57	90	36	5	0	74	3
CDA_1155	43	1	1	2	0	82	1	1	1	1	4	6	95	0	2	1	1	3	2	51	1	6	5	1	1	81	1	165	45	51	108	2	2	0	23	11	43	1	0	72	35	1	20	1	0	2	0	3	3
CDC25A_1158	24	1	3	135	1	2	58	1	22	1	5	2	2	2	1	51	3	31	2	53	3	2	0	0	0	5	0	118	54	127	73	13	51	1	53	44	3	2	16	66	0	3	130	0	1	2	1	0	1
CDC25B_1161	147	101	114	32	6	146	96	13	54	98	69	109	134	64	146	63	58	6	49	8	49	23	8	31	9	105	98	414	301	321	117	61	77	82	250	208	137	5	99	214	57	3	113	123	2	8	0	230	6
CDC26_1162	37	139	57	7	43	115	111	316	79	59	5	106	63	7	135	30	8	57	66	5	3	7	43	3	36	7	55	325	144	200	178	57	138	181	58	98	280	9	383	114	335	3	149	38	1	72	3	67	164
CDC34_1163	70	37	49	3	42	58	7	83	5	163	4	34	44	5	106	38	25	4	26	3	0	12	45	7	42	105	3	66	25	155	156	6	48	24	51	54	64	88	30	116	63	41	59	89	12	56	73	4	2
CDC42SE2_1169	1	0	1	1	0	0	0	9	0	1	0	0	1	0	0	0	0	0	1	56	104	0	0	0	1	1	0	8	0	24	0	1	42	0	1	1	0	0	1	9	0	0	32	1	0	0	0	0	1
CDC5L_1174	294	133	101	160	56	230	276	130	184	234	297	222	274	76	280	198	292	163	203	153	243	153	57	78	232	131	64	286	410	453	115	105	65	317	237	317	662	601	360	381	454	346	369	235	15	72	188	255	390
CDC6_1177	199	154	50	176	5	10	190	53	211	24	109	93	87	136	14	70	16	37	65	258	69	18	13	98	91	239	10	225	427	581	207	14	93	313	152	170	6	11	154	211	243	115	277	254	32	9	7	77	60
CDCA4_1183	257	112	48	152	64	102	106	175	82	66	52	151	72	46	117	97	122	114	152	193	89	13	179	239	49	514	217	293	583	403	125	165	76	231	174	250	89	19	144	380	220	46	255	114	62	9	63	175	216
CDCA5_1184	44	2	1	6	46	2	4	0	42	3	53	1	2	3	3	4	1	0	0	2	35	2	5	1	0	48	1	3	30	66	149	2	1	1	43	44	2	2	51	31	1	38	38	1	2	3	0	2	37
CDCA8_1185	149	1	3	116	103	3	21	64	37	46	55	20	39	3	31	12	5	125	6	145	48	7	4	2	2	40	15	215	139	297	16	6	2	30	92	76	102	4	75	174	166	6	101	64	3	7	0	59	6
CDH1_1186	50	148	92	164	7	84	113	34	74	195	10	63	86	84	146	35	129	203	41	62	38	38	2	54	139	46	66	171	284	291	64	12	41	108	163	205	238	96	15	208	235	133	301	358	5	65	3	10	291
CDH3_1191	41	198	6	10	5	81	109	201	166	219	104	69	217	135	146	190	82	161	126	47	87	17	96	99	7	191	159	169	318	402	223	14	91	101	104	315	443	403	91	383	56	90	228	151	6	60	1	134	48
CDH5_1192	69	39	33	77	130	57	1	43	9	4	38	33	43	3	47	2	4	2	3	38	2	44	16	38	70	49	52	113	78	41	144	80	49	30	29	3	2	2	37	51	55	0	76	46	4	1	0	63	1
CDIPT_1193	297	97	99	245	51	95	289	91	113	163	54	163	132	123	86	113	124	149	15	91	153	53	46	14	136	281	196	210	370	334	190	18	79	180	164	174	183	92	194	455	270	7	208	152	7	164	8	230	301
CDK1_1196	72	34	52	58	6	134	365	115	55	70	112	73	40	52	109	9	36	13	188	17	114	40	12	109	15	212	216	213	459	408	265	92	88	179	259	68	160	95	111	340	153	56	386	107	2	113	3	193	51
CDK11A_1197	5	9	8	6	4	160	14	69	95	122	12	12	4	10	57	121	134	85	72	189	29	5	2	59	5	33	79	287	196	84	94	5	4	8	74	106	108	159	208	118	111	92	136	0	1	5	67	2	59
CDK11B_1198	173	56	228	52	8	146	34	75	48	139	4	54	60	7	59	182	60	130	49	143	52	17	73	70	149	118	31	96	148	206	8	63	18	55	51	220	315	106	303	65	146	165	188	100	3	66	3	33	88
CDK19_1201	170	112	24	173	11	77	146	79	55	92	56	98	19	19	178	190	67	103	15	143	97	16	17	61	55	315	54	642	250	405	152	43	91	37	308	108	147	152	77	211	4	61	393	219	3	67	2	248	45
CDK2_1202	41	52	25	31	31	82	30	47	28	84	7	69	66	25	158	98	96	65	52	61	65	12	41	6	110	64	79	54	179	193	69	9	76	71	154	274	263	153	91	162	251	151	81	157	54	31	2	63	167
CDK4_1203	404	558	285	381	255	397	709	558	280	449	235	752	565	387	519	348	377	348	265	328	240	81	101	130	355	704	152	653	668	394	453	227	297	369	721	897	640	1183	895	886	1156	671	507	601	246	89	22	568	745
CDK5_1206	2	5	72	2	53	50	2	3	50	53	44	24	55	5	1	2	3	44	2	3	4	3	7	4	1	0	1	4	42	7	16	3	1	6	21	3	4	4	59	1	2	1	30	0	2	3	1	5	3
CDK5R1_1209	259	109	73	131	9	88	144	163	95	61	2	107	186	107	227	12	63	131	22	314	126	16	51	34	12	250	50	351	406	491	154	44	38	93	203	12	179	80	181	407	184	69	334	357	6	49	13	332	68
CDK6_1213	198	6	126	118	16	16	102	121	51	128	129	131	145	83	368	133	214	71	129	62	176	38	47	62	123	129	103	170	241	320	103	30	89	84	204	163	383	474	169	201	294	192	174	237	5	6	61	61	57
CDKN1A_1219	107	1	39	4	1	3	166	45	21	44	2	26	79	1	76	11	2	3	0	30	3	7	35	30	44	206	1	126	39	206	62	1	0	83	71	44	2	1	35	122	39	0	50	85	0	53	1	4	46
CDKN1B_1222	386	196	261	233	181	141	243	165	163	495	174	408	212	270	334	269	262	264	94	236	42	132	98	153	350	291	218	197	296	509	286	124	67	78	275	281	249	603	502	249	409	155	331	295	5	63	19	133	281
CDKN1C_1223	46	69	60	3	2	0	92	3	2	124	48	34	5	3	67	0	7	38	4	4	49	5	62	3	93	50	48	35	98	99	1	2	6	2	91	4	41	2	70	86	2	1	132	145	1	3	38	2	16
CEBPA_1240	428	560	311	363	156	381	506	434	30	514	428	296	413	147	578	202	426	269	350	109	244	96	354	345	375	775	379	848	769	935	451	416	114	365	601	716	637	1034	650	743	1423	536	575	456	91	155	174	80	703
CEBPD_1242	239	58	53	139	39	76	212	116	119	68	93	44	252	106	112	136	381	239	74	109	87	45	27	163	189	99	9	219	166	326	156	12	13	200	200	169	66	144	209	218	328	92	315	281	89	71	2	181	283
CEBPZ_1245	260	275	264	438	82	39	355	342	338	386	268	290	107	310	343	204	223	56	224	179	67	196	157	165	279	404	232	721	755	952	290	261	240	319	742	482	609	439	547	644	406	586	780	596	18	116	153	261	135
CENPA_1247	119	60	7	5	1	110	160	1	1	12	2	10	7	6	56	46	3	42	48	2	4	4	5	56	34	56	34	79	331	273	77	24	2	106	84	50	1	1	67	57	64	3	55	32	2	0	0	29	7
CENPB_1248	4	2	4	0	3	2	2	2	2	4	62	22	3	2	82	46	3	1	2	0	3	0	2	1	0	98	0	2	91	47	102	2	0	28	47	3	90	40	61	3	61	29	38	1	1	3	0	0	0
CENPF_1252	37	3	0	0	1	2	22	0	1	49	46	78	2	3	1	1	25	1	1	1	1	10	4	0	3	0	2	20	12	0	0	20	2	9	0	3	66	4	1	0	101	3	2	2	0	4	1	0	2
CENPW_1256	96	44	5	56	18	63	187	52	106	96	83	116	98	54	167	85	21	147	81	320	16	26	16	141	17	268	120	517	383	332	304	130	93	172	255	217	65	236	225	337	357	98	225	250	65	13	51	149	107
CEP57_1257	44	6	50	29	5	3	101	10	28	4	3	11	6	39	55	33	7	127	5	3	50	45	4	11	3	4	2	203	123	65	85	37	2	70	73	3	109	106	49	67	152	93	103	6	3	2	58	2	1
CERK_1258	48	0	0	1	1	0	38	0	0	44	1	1	1	0	1	0	1	40	0	0	2	0	0	0	1	46	39	0	25	47	18	1	2	35	18	1	53	0	0	35	60	0	81	0	0	2	0	0	59
CES1_1259	150	199	77	177	130	68	225	89	86	53	49	75	209	73	144	66	56	4	81	44	111	16	85	207	6	352	67	163	329	700	218	199	95	48	109	186	342	119	291	205	173	34	223	401	18	11	5	252	90
CETN3_1262	56	78	0	2	3	65	45	1	1	1	0	33	2	5	31	0	2	34	2	6	53	0	0	0	1	0	1	2	45	30	48	1	1	36	25	114	0	0	75	49	4	1	32	68	1	41	1	2	0
CFH_1265	28	1	1	2	2	3	1	0	0	0	1	3	0	2	0	1	48	1	3	0	1	3	1	0	53	43	1	0	3	0	0	0	0	1	1	98	0	1	1	0	0	0	0	30	0	1	1	0	0
CFH_1266	196	256	157	177	142	223	70	142	48	193	52	242	171	102	208	49	73	112	176	32	62	60	14	52	123	20	64	90	106	191	230	263	96	97	220	470	216	359	274	243	501	448	157	103	10	14	98	121	195
CFL1_1268	788	621	363	513	169	498	729	1040	662	1596	727	932	735	407	985	362	805	768	384	342	273	328	290	376	846	753	565	2058	2332	1553	627	787	572	596	1080	1806	2209	2152	935	1102	2094	969	1204	1221	174	315	179	701	952
CFLAR_1269	2	46	1	0	0	2	2	1	67	0	1	3	2	44	1	1	1	1	0	0	0	1	1	2	5	0	0	40	12	34	45	3	1	2	3	2	64	0	1	18	0	51	1	0	0	0	0	1	48
CFLAR_1270	158	283	134	82	3	53	65	93	48	244	40	91	96	55	296	113	176	68	10	14	69	7	7	89	55	132	170	146	300	397	303	7	65	131	164	133	247	95	5	195	61	95	234	213	3	41	4	107	225
CGA_1272	16	40	3	73	5	2	11	114	2	8	3	35	10	5	7	4	13	5	3	38	4	7	2	3	5	108	62	77	126	86	41	66	6	3	84	2	3	3	2	161	156	2	182	82	5	3	1	2	3
CGGBP1_1275	48	36	63	57	42	50	166	197	68	137	63	155	8	5	73	25	9	51	6	73	99	7	4	8	3	142	98	171	349	241	210	144	4	64	34	271	11	41	238	75	179	5	135	147	5	3	4	5	251
CGRRF1_1278	0	0	0	0	0	0	0	0	0	0	0	0	1	0	0	0	0	0	0	0	0	0	0	0	0	0	0	0	0	0	0	0	0	1	0	0	0	0	0	0	0	0	0	0	0	0	0	0	1
CHAC1_1279	77	31	50	2	3	4	4	41	141	2	1	8	54	58	87	46	5	3	20	51	92	6	3	3	2	0	1	169	196	251	134	42	3	186	92	115	41	36	197	157	256	1	160	17	42	8	0	94	41
CHD1L_1283	82	111	7	58	5	64	133	81	91	53	108	91	100	35	97	155	61	166	52	90	55	7	10	77	46	273	57	110	276	142	175	67	85	49	57	181	177	205	190	241	282	122	418	66	124	9	74	59	154
CHD4_1284	599	456	310	495	129	381	620	1009	251	820	711	804	574	384	567	542	516	624	485	468	442	167	338	435	303	579	332	1095	1507	649	359	241	501	360	869	1221	1575	1371	764	1122	537	748	1137	666	181	245	207	462	616
CHD4_1285	92	87	1	46	8	39	50	88	3	78	4	39	49	3	37	70	81	118	6	132	3	35	23	9	51	10	58	53	120	218	119	7	177	68	12	116	58	132	66	88	2	109	135	71	38	2	90	71	4
CHEK1_1288	99	108	89	10	9	123	105	27	75	94	7	157	120	127	209	116	72	51	7	64	123	43	10	91	114	179	75	130	204	330	204	105	65	90	158	201	52	216	11	212	199	149	140	236	5	17	2	4	156
CHEK2_1289	631	149	257	231	87	213	476	124	408	135	384	461	347	187	273	71	188	223	17	207	312	40	53	20	104	846	134	1118	1104	1097	554	156	239	331	691	340	186	86	214	1184	471	98	576	538	12	65	100	329	268
CHERP_1290	7	49	0	175	2	0	6	1	4	93	0	9	3	1	5	4	62	79	56	50	0	5	2	0	1	47	54	100	34	72	35	11	0	45	31	8	42	2	62	92	2	0	0	0	1	1	1	3	0
CHI3L2_1294	3	43	53	4	90	115	4	46	4	100	151	5	99	1	0	113	50	35	5	64	101	44	44	8	8	59	55	8	32	13	43	3	4	3	74	43	3	372	5	172	473	5	156	3	3	57	0	75	51
CHIC2_1295	204	86	163	90	64	181	223	262	56	112	212	176	233	262	151	88	139	150	59	126	65	37	64	46	78	247	87	178	422	347	271	10	151	138	247	170	140	185	211	298	226	268	207	225	45	184	5	249	57
CHMP2A_1298	34	2	2	5	2	3	53	65	14	70	4	32	3	3	47	2	2	2	4	69	56	2	12	33	30	89	2	114	21	106	20	2	0	2	83	7	132	78	2	2	38	1	1	1	0	1	1	0	3
CHMP2B_1301	29	89	1	3	0	4	3	14	23	1	1	17	120	41	25	3	2	1	41	2	1	2	0	2	2	68	0	39	68	46	86	2	0	2	103	31	1	0	1	91	1	2	53	37	2	1	1	1	1
CHMP4A_1304	413	534	350	296	158	521	533	483	469	889	528	654	654	394	799	503	322	326	368	445	400	337	229	195	198	682	290	1643	1237	1024	504	410	343	393	726	1061	1303	1545	1005	970	1399	1065	1108	787	87	106	88	288	799
CHMP6_1311	110	11	175	36	48	60	17	7	88	123	55	150	199	8	106	67	6	74	4	114	6	14	6	4	5	90	9	299	338	340	52	82	89	60	131	354	107	224	150	83	95	4	98	159	3	9	55	69	106
CHN1_1312	67	36	3	3	60	1	103	14	34	5	3	7	15	20	65	47	6	17	11	127	46	6	14	40	54	28	7	259	58	105	31	7	2	45	105	71	18	1	74	50	36	0	60	62	1	6	5	96	70
CHPF2_1320	80	40	6	9	88	76	29	153	119	283	4	49	9	88	73	147	21	55	86	94	10	8	47	47	118	211	45	233	292	404	88	3	88	40	104	321	72	131	29	66	257	67	51	106	4	202	3	104	27
CHRNA4_1328	107	51	102	13	3	6	140	7	215	5	101	4	5	8	48	6	5	32	7	32	58	5	3	38	6	352	81	152	426	396	73	40	5	82	174	58	3	3	33	315	67	4	181	203	3	52	8	33	8
CHRNB3_1333	50	39	0	3	0	4	121	0	1	0	1	49	2	0	2	1	1	43	1	1	2	1	48	42	0	109	19	3	2	152	1	1	0	18	19	1	51	2	51	23	0	0	25	41	0	46	0	0	0
CHST15_1334	2	1	1	31	0	51	13	66	1	12	2	32	81	2	2	1	35	0	50	33	45	3	49	38	2	44	60	41	1	52	3	70	1	5	45	52	3	5	1	95	66	0	4	1	0	1	0	0	1
CHST15_1335	91	15	53	60	5	6	32	2	40	3	39	82	7	227	4	9	7	4	26	139	97	6	46	94	12	94	4	237	195	245	119	16	3	149	221	62	116	3	37	309	3	36	122	15	2	41	1	119	35
CHUK_1342	28	2	3	1	2	0	1	31	2	35	40	1	3	3	48	2	4	32	1	0	0	1	1	2	0	25	0	5	10	2	1	4	0	81	20	1	1	0	35	3	0	43	3	1	1	0	0	49	3
CIAPIN1_1343	109	181	50	8	48	60	186	4	52	39	2	45	69	8	91	56	11	41	27	7	104	8	6	3	6	234	8	314	171	369	103	5	95	40	98	115	79	5	173	255	77	43	154	55	0	9	10	31	108
CIC_1347	66	22	32	16	8	57	186	44	93	179	6	64	98	42	68	145	158	8	92	48	26	74	11	44	173	134	56	17	90	159	88	11	18	45	59	66	79	99	151	121	69	94	82	148	43	3	1	85	46
CIRBP_1351	176	137	99	247	76	111	186	264	133	335	156	208	168	24	189	353	329	229	68	138	149	123	60	110	241	321	56	452	406	150	176	63	156	245	123	297	392	480	151	125	594	567	233	239	48	324	209	115	420
CISD1_1354	142	74	37	87	7	72	222	101	46	48	46	97	86	54	118	10	10	8	79	181	91	7	71	64	1	185	8	385	249	316	86	14	142	271	162	201	131	48	86	258	216	5	180	111	67	50	95	209	70
CKAP5_1358	178	87	55	20	59	108	308	46	43	105	226	146	377	105	165	24	122	111	112	143	11	24	23	14	14	225	127	332	295	445	377	145	63	151	275	61	94	231	256	420	204	251	248	363	9	6	58	36	243
CKLF_1359	66	45	3	6	72	51	141	38	1	2	32	29	92	3	114	3	37	124	2	2	38	3	4	5	5	70	2	73	108	115	48	12	4	61	114	63	45	234	7	28	154	17	65	79	0	5	1	4	97
CKS1B_1362	215	141	219	51	64	182	207	97	31	80	201	106	350	20	211	84	116	104	58	202	297	51	14	254	56	351	226	516	573	740	315	154	165	160	429	325	398	95	236	591	722	42	313	324	5	12	6	154	274
CLASP1_1366	477	705	658	554	74	394	415	347	327	891	293	523	574	364	636	359	267	581	144	517	360	84	149	226	201	762	348	805	1552	1651	719	254	381	355	761	800	1042	1124	751	792	1002	295	617	799	99	78	165	376	294
CLEC18A_1380	40	2	19	51	2	2	53	1	2	2	1	3	4	0	22	2	0	2	1	2	0	3	0	64	39	5	1	4	32	169	40	1	1	113	43	0	52	45	35	46	6	38	63	4	2	1	0	93	44
CLEC18A_1382	243	155	31	92	53	103	150	3	25	9	65	40	36	95	48	10	9	27	99	47	36	7	7	18	38	355	127	397	440	413	260	49	36	121	126	5	12	10	50	235	118	3	156	433	4	72	5	86	88
CLN3_1392	2	0	0	0	44	0	67	2	0	0	1	9	0	1	26	54	1	0	0	0	0	0	0	0	0	0	1	31	58	81	1	2	0	0	25	0	41	1	1	0	62	1	38	0	0	5	0	0	0
CLPX_1399	364	281	285	169	53	52	301	201	76	150	165	165	202	147	216	117	241	149	163	70	76	30	205	168	18	339	104	466	453	511	217	231	248	134	339	225	377	764	69	240	588	473	430	376	70	112	9	265	433
CLSTN1_1400	1526	1325	1030	837	364	1048	947	2104	869	1647	988	1117	1656	406	1429	1398	1327	1145	743	851	568	334	414	1097	805	1465	936	2844	2312	2244	1287	568	853	853	1281	3404	3412	3329	2220	1934	2241	1515	2073	1698	243	308	398	1097	2203
CLSTN3_1401	44	3	1	0	50	0	2	0	0	87	1	0	1	0	0	0	50	2	1	0	1	1	1	2	0	0	0	37	31	0	0	1	0	2	26	1	4	70	0	0	0	0	0	0	0	0	1	1	1
CLTB_1402	801	790	952	667	240	623	687	600	487	878	1162	560	800	680	852	537	698	651	625	473	422	197	254	442	206	1192	799	1712	1412	1221	1256	780	729	630	1379	2513	1879	2195	1317	1423	1516	888	1681	1642	140	180	41	803	1624
CLTC_1405	397	323	140	119	97	324	243	407	139	399	261	229	91	131	247	165	294	282	175	173	158	133	174	137	286	115	55	708	472	443	126	113	136	193	286	432	861	935	229	446	387	513	268	306	13	19	182	150	559
CLU_1406	90	37	95	93	3	2	154	6	11	7	100	61	56	50	11	9	4	1	2	134	1	3	5	53	3	171	5	145	86	158	60	59	3	47	215	89	56	4	110	216	129	4	255	406	49	0	0	94	68
CNDP2_1408	293	89	6	216	9	2	67	54	40	6	4	85	89	41	31	8	2	163	36	216	138	5	4	1	34	159	22	283	390	305	76	7	85	93	203	4	2	53	54	198	3	9	194	153	41	1	1	111	10
CNEP1R1_1411	34	40	83	29	2	65	51	8	2	101	0	36	87	5	43	7	3	81	77	54	3	2	43	7	23	7	35	42	39	81	2	55	4	8	77	60	3	197	2	63	215	63	131	2	2	2	2	2	9
CNOT10_1423	216	180	108	134	17	99	155	205	157	201	48	226	165	145	202	126	68	104	15	117	120	70	48	178	43	411	198	328	293	494	112	79	187	101	358	262	151	320	208	330	311	65	170	210	4	109	54	473	59
CNOT4_1427	274	249	217	69	19	81	161	184	12	116	154	54	125	221	103	55	25	120	63	120	99	34	26	89	152	364	153	585	474	502	246	154	177	176	273	274	380	288	148	403	79	6	345	447	5	7	5	34	160
CNOT8_1430	956	567	301	360	212	348	853	763	385	1081	520	556	714	298	885	710	460	497	413	818	280	144	201	341	432	1110	380	1657	1257	1575	898	579	313	449	883	1160	1562	2352	942	1188	1396	916	998	889	136	240	379	584	1010
CNPY3_1433	196	62	106	40	98	276	138	191	45	181	15	117	82	19	205	231	62	44	267	75	13	20	65	50	85	242	113	204	311	432	165	102	145	160	78	184	198	161	192	220	126	154	246	251	4	55	67	18	323
CNTN4_1436	96	3	38	18	4	110	4	11	74	54	57	7	7	43	8	50	5	3	4	7	9	8	44	7	3	79	2	120	87	170	194	2	52	83	89	47	6	14	39	91	68	2	63	41	1	4	2	6	39
COASY_1438	112	39	1	153	3	179	100	67	39	53	25	107	55	8	40	175	207	79	28	9	2	50	9	194	7	54	167	141	65	27	138	11	9	93	80	39	160	235	86	101	13	141	51	36	37	4	132	7	212
COG2_1441	78	101	64	12	43	4	115	90	141	5	3	88	141	50	249	7	11	9	25	9	11	42	36	52	7	232	224	194	250	143	111	87	149	97	91	64	5	57	153	300	166	72	250	90	3	4	4	127	74
COG5_1449	28	165	3	5	0	188	6	3	4	56	4	67	50	5	6	8	6	36	3	5	2	7	3	1	73	2	1	299	121	82	29	13	5	7	104	4	250	2	7	72	41	149	148	3	1	3	3	56	3
COL12A1_1461	576	352	350	129	601	510	559	412	311	463	361	432	252	481	243	368	331	418	366	181	387	162	96	60	148	486	285	1476	633	851	277	632	351	497	712	989	518	492	362	612	1041	736	761	554	41	360	250	351	362
COL1A1_1466	3914	1427	2238	913	1336	1935	2499	6642	2770	3330	3766	1644	1554	2281	1722	787	1511	1912	1626	599	889	898	1215	944	1619	1934	1668	6103	3747	3743	1453	1143	1110	833	2375	3407	2614	2295	7129	3440	3604	3747	2315	2251	818	1410	3802	1396	3830
COL4A1_1472	417	548	239	174	329	499	624	621	494	478	439	453	323	209	458	306	186	240	106	437	180	85	107	206	428	375	32	1127	795	936	889	174	348	254	503	333	547	547	784	681	1275	845	830	528	123	113	63	162	456
COL4A2_1473	194	34	5	66	236	130	169	139	67	95	117	132	210	4	78	12	69	75	13	51	5	9	8	55	228	51	9	202	108	303	140	18	81	88	159	135	190	92	79	74	168	98	125	87	65	7	1	125	284
CERT1_1476	498	570	521	475	233	601	369	719	392	891	474	470	364	205	389	537	395	487	327	748	420	130	456	250	619	1119	407	997	1259	1610	708	293	388	527	652	941	714	928	494	715	474	708	806	643	110	122	84	450	479
COL4A5_1479	47	62	6	52	2	51	36	3	45	44	5	7	169	81	81	53	58	5	37	8	45	6	4	5	8	159	4	198	210	184	15	5	3	172	155	36	4	99	67	95	84	36	124	55	1	57	0	78	53
COL5A1_1480	383	164	162	86	143	103	211	272	232	195	59	148	250	95	171	193	221	106	142	162	9	26	103	94	133	205	213	483	408	337	317	58	67	69	292	453	487	188	488	247	331	299	352	442	10	80	7	16	246
COL5A2_1483	86	7	1	57	0	64	2	0	0	0	1	76	1	2	2	41	3	2	3	4	1	0	6	0	4	3	4	4	23	115	38	9	2	99	58	187	2	5	48	25	101	1	0	0	1	1	1	2	46
COMMD3_1485	138	181	9	62	61	204	411	294	134	181	101	172	160	69	221	24	144	88	43	181	129	55	56	97	169	258	249	378	528	181	208	23	177	129	158	407	352	255	118	323	181	157	310	413	6	17	6	122	57
COPB2_1491	43	46	1	3	2	1	53	65	4	40	112	40	59	42	40	5	92	6	8	52	4	10	12	5	5	74	57	178	38	143	39	23	3	53	34	147	51	165	80	43	108	81	5	2	44	7	3	5	57
COPE_1492	448	734	571	389	50	285	730	629	408	882	565	507	705	322	803	489	500	711	211	244	278	261	251	215	772	774	495	1112	999	664	635	380	391	555	773	1249	1153	1339	664	697	2555	719	735	838	157	164	214	564	1415
COPS3_1496	76	40	75	4	4	60	79	141	44	7	49	173	8	52	50	19	59	95	53	10	45	10	50	9	47	133	6	104	82	117	79	9	3	74	83	117	145	140	57	95	62	15	214	42	1	6	3	45	278
COPS5_1497	43	5	1	4	4	53	3	23	22	63	60	44	31	36	28	28	54	56	6	4	5	12	3	74	47	177	7	114	56	120	30	10	3	72	110	99	49	190	41	88	135	113	186	139	39	66	4	68	108
COPS7A_1498	12	79	82	3	49	42	2	49	3	2	43	6	59	0	36	3	1	117	1	4	0	4	2	3	46	137	28	80	193	218	39	0	30	103	87	6	47	45	36	72	183	50	62	91	1	0	3	14	42
COPZ1_1499	58	118	4	133	64	69	94	33	89	153	7	65	208	81	145	60	68	10	111	39	95	7	15	9	11	153	8	390	392	503	6	17	6	38	112	295	146	123	102	202	169	202	240	147	9	96	4	56	107
COQ5_1506	171	52	146	78	56	311	64	9	75	91	33	43	105	11	291	70	61	117	19	144	79	19	58	8	79	81	54	112	321	326	206	65	49	213	282	218	170	65	104	213	127	153	141	332	55	4	4	354	67
CORO1A_1507	112	119	3	4	67	3	15	93	55	171	52	23	7	100	98	46	49	12	9	85	13	16	89	37	125	131	6	62	143	364	43	107	10	42	63	162	86	130	121	77	64	4	65	54	38	81	61	6	203
COX4I1_1515	18	6	20	1	56	45	5	3	4	3	43	49	45	2	4	81	20	92	2	29	2	3	38	42	1	85	0	104	19	2	18	29	69	38	11	56	175	184	49	35	4	63	53	60	1	38	3	59	48
COX6B1_1519	97	2	35	3	1	5	6	49	2	3	48	25	6	5	1	1	5	3	5	61	2	3	53	2	54	45	0	4	47	31	0	61	2	30	23	62	44	3	12	0	0	1	29	94	1	3	0	2	121
COX7A2_1523	55	12	5	49	38	3	51	51	2	53	103	48	47	119	64	83	105	11	140	100	5	46	38	39	66	93	110	62	55	36	5	59	48	72	14	344	69	306	65	95	174	96	55	57	32	46	8	74	55
COX7B_1524	16	90	85	8	49	131	131	8	132	113	50	51	216	99	118	13	62	11	116	30	123	18	138	8	6	182	5	226	267	194	228	103	64	140	118	142	14	3	82	101	117	42	156	4	36	138	4	36	8
COX7C_1525	123	8	63	61	5	8	99	60	1	61	46	41	66	57	74	56	12	83	11	40	36	162	11	58	45	40	98	220	17	68	35	14	18	34	71	93	99	145	126	88	147	201	89	55	46	8	78	86	156
CPNE1_1528	98	4	98	3	2	2	37	15	2	71	1	66	52	3	1	2	6	2	1	82	52	54	0	3	2	51	107	54	80	97	49	52	88	3	3	1	0	0	38	4	84	1	18	47	0	1	0	3	1
CPNE1_1529	5	1	0	5	0	1	6	2	2	1	0	34	1	3	41	3	4	1	1	2	1	5	1	2	36	1	2	50	46	52	37	81	2	3	3	62	1	44	43	17	1	50	1	1	1	0	1	1	0
CPNE3_1532	474	647	196	383	116	356	438	266	304	508	515	295	384	271	686	214	226	236	164	475	193	109	165	271	149	349	493	685	883	850	446	139	360	240	634	415	668	933	645	1030	510	571	647	646	82	143	176	265	393
CPSF1_1536	326	220	459	268	264	373	444	316	356	620	436	515	234	293	305	223	126	223	75	189	262	235	186	526	343	529	505	135	324	588	225	217	393	277	293	1091	680	660	360	583	386	508	270	652	11	16	83	407	730
CPSF4_1539	3	4	2	51	2	4	4	31	76	48	32	5	1	33	1	1	4	5	1	1	3	3	2	0	2	54	38	4	77	3	3	3	2	1	62	1	67	0	41	29	32	46	69	49	3	35	0	35	44
CPSF7_1542	176	174	111	167	99	288	84	123	49	144	231	220	146	114	278	132	136	129	183	104	112	81	280	12	230	336	16	452	347	495	156	56	138	158	255	512	247	362	234	246	225	6	24	297	4	145	5	111	135
CR1_1543	33	120	3	59	56	4	64	37	123	20	3	12	8	4	106	6	6	77	7	77	2	5	4	79	46	73	55	142	139	376	148	49	5	35	120	101	49	2	106	205	115	1	103	89	4	3	5	78	2
CRADD_1544	220	53	26	12	4	103	99	104	25	41	224	133	143	59	161	8	63	224	56	87	1	13	10	3	130	358	18	260	116	154	149	9	4	104	96	134	90	118	174	175	316	250	79	28	44	8	62	5	180
CREBBP_1553	229	207	123	242	57	256	163	310	50	204	115	170	204	54	206	146	438	19	176	67	152	26	125	195	230	344	270	515	202	561	237	224	229	234	210	434	424	510	245	245	80	203	249	98	3	44	11	139	316
CREG1_1558	38	4	3	75	3	93	66	35	3	109	44	67	62	5	38	8	22	6	2	7	5	1	3	3	2	9	43	79	156	72	94	56	5	5	105	168	49	4	134	138	237	314	82	22	0	5	64	121	40
CRELD2_1561	105	43	58	95	13	3	113	29	21	195	92	115	57	172	89	151	123	91	155	21	75	13	15	84	94	184	98	94	333	298	141	63	91	103	146	101	154	344	15	185	224	156	39	143	26	14	1	72	415
CRK_1571	65	72	66	53	58	54	54	90	49	100	48	75	42	79	180	44	157	8	5	97	52	9	90	8	172	159	10	188	224	107	77	43	37	98	65	249	94	79	237	182	263	54	156	161	5	7	1	7	273
CRTAP_1578	2	0	0	3	0	1	15	2	0	1	0	2	2	1	0	2	1	0	1	14	1	0	1	85	20	45	2	2	29	3	1	1	1	0	3	1	0	0	0	0	0	1	0	0	0	0	0	1	49
CRTC1_1581	69	46	42	49	4	6	199	11	71	171	64	47	134	60	227	89	9	50	58	55	128	13	14	53	5	175	137	193	276	161	114	66	152	170	28	95	162	56	46	132	179	2	327	127	4	3	4	161	12
CRYAB_1582	0	0	1	2	0	0	0	4	1	1	1	0	1	2	1	2	1	1	1	0	0	2	1	37	0	6	0	42	55	1	2	1	1	1	28	0	0	0	21	56	0	0	0	0	0	0	0	1	2
CRYZ_1586	3	2	0	0	0	99	35	4	0	40	1	2	115	11	52	0	1	2	37	0	26	1	2	2	0	0	2	64	27	1	25	72	37	16	5	2	93	12	30	14	1	1	38	1	0	35	0	58	52
CSF3_1592	111	47	5	66	49	61	155	1	47	2	1	41	24	4	51	5	57	48	57	37	100	7	7	3	62	137	4	415	182	231	148	7	78	93	112	89	54	2	42	85	123	2	94	139	3	4	2	7	155
CSNK1D_1599	69	15	33	103	44	161	89	177	57	65	9	98	212	80	71	56	128	74	43	111	146	98	12	53	122	112	88	194	376	333	103	68	43	20	167	349	127	354	92	177	225	67	119	57	66	54	94	62	41
CSNK1E_1602	0	1	1	0	0	3	0	1	1	0	61	37	1	0	0	1	2	1	1	0	0	1	1	0	0	0	4	76	32	1	0	1	1	0	18	48	0	0	0	23	0	0	0	0	2	0	0	2	0
CSNK1G2_1605	190	75	13	12	134	239	141	218	140	115	88	189	204	26	115	131	188	133	57	132	110	58	146	42	98	215	60	406	303	569	364	68	81	237	204	72	131	82	58	244	292	56	220	172	37	9	63	99	129
CSNK2A2_1609	114	132	9	12	7	42	101	73	65	56	257	21	15	56	130	13	15	124	7	62	67	14	10	6	2	68	48	221	186	146	80	90	57	80	154	220	66	350	142	200	52	65	163	161	5	7	103	87	218
CSNK2B_1610	0	0	0	1	0	1	2	12	2	1	1	0	2	2	2	1	30	9	16	1	1	5	1	0	15	0	38	97	3	5	2	3	0	2	1	14	0	2	34	0	0	0	27	0	1	0	0	1	0
CST6_1613	496	500	1277	242	860	1858	219	769	202	956	4429	166	1484	189	490	110	1172	600	657	467	192	265	337	111	303	860	2422	2370	1834	968	1039	388	329	292	1130	2449	2753	3519	436	1550	1823	2466	841	339	113	324	69	297	2213
CT45A6_1618	76	40	115	9	5	6	32	6	94	6	4	125	12	8	159	9	6	31	3	6	4	8	3	38	6	43	2	285	171	517	406	4	91	104	186	102	5	42	30	133	45	54	170	241	47	3	2	2	6
CT55_1619	88	34	4	8	3	9	121	0	29	48	21	40	32	50	34	13	5	2	3	42	47	1	2	75	30	175	4	536	230	259	129	1	39	89	90	4	4	1	78	124	38	1	175	64	4	1	0	73	117
CTBP1_1620	98	223	63	16	192	86	194	195	180	177	128	49	354	42	340	138	136	131	79	130	66	63	73	302	84	195	255	330	172	739	240	156	94	109	195	259	117	328	210	303	204	231	101	206	51	57	109	9	207
CTHRC1_1625	48	3	2	27	0	57	2	8	1	1	0	21	2	17	45	0	2	24	1	1	0	2	0	29	111	97	1	51	2	23	49	19	43	27	17	3	2	0	79	42	0	83	0	46	0	5	0	165	3
CTNNAL1_1630	3	113	5	134	2	179	52	44	51	4	62	63	52	1	85	51	39	5	52	6	2	12	0	43	1	2	1	174	95	4	2	48	36	48	79	44	97	144	33	71	20	1	86	3	0	3	3	43	88
CTNNB1_1633	1939	1496	881	850	472	976	1824	2404	937	2139	1193	2294	1583	841	1898	1276	1547	1658	729	1196	937	541	908	1070	1172	2243	849	2548	2431	2578	1375	605	848	1001	2080	2856	3116	3486	1377	2534	3690	2529	1441	2201	359	591	667	924	2230
CTPS1_1637	3	0	0	0	1	12	1	1	0	1	1	2	1	2	87	0	0	64	1	1	39	0	0	1	0	3	0	51	1	0	1	0	1	62	26	1	0	0	1	0	0	0	12	42	0	0	0	53	0
CTSA_1641	203	58	78	23	218	110	230	280	130	116	104	140	68	18	183	205	135	105	28	99	64	47	68	24	39	94	158	182	290	141	78	124	63	113	235	149	396	598	173	344	136	77	253	434	10	17	74	141	145
CTSD_1642	378	378	161	479	150	315	345	174	171	603	142	254	384	183	400	145	417	412	100	168	62	181	192	301	342	537	290	652	654	457	537	241	101	285	478	475	828	865	230	832	978	393	472	392	62	131	132	147	197
CTSG_1643	169	72	49	9	8	208	82	103	202	251	182	54	105	10	4	58	112	36	7	11	23	26	14	46	640	79	117	471	241	206	138	47	56	23	362	11	207	180	50	33	112	355	77	76	4	10	0	70	152
CTSH_1644	123	203	61	86	8	174	48	312	39	268	129	71	285	88	159	125	102	45	70	56	24	20	110	29	182	202	36	249	222	485	247	103	56	34	280	265	174	148	260	239	336	239	30	207	6	66	8	74	11
CTSL_1645	257	54	117	182	53	340	66	87	208	155	102	157	240	52	283	213	157	77	149	76	90	58	19	61	105	182	149	237	270	370	110	125	140	129	235	270	313	424	228	319	110	141	314	286	69	13	5	119	211
CTSL_1647	6	7	2	60	1	5	165	29	39	29	4	6	1	66	25	5	40	11	27	6	5	10	30	39	3	24	54	107	39	69	9	37	49	22	57	2	79	187	65	61	1	39	120	42	33	54	3	3	3
CTTN_1650	329	334	367	135	90	227	195	471	213	731	156	400	445	178	256	219	438	267	348	196	221	53	71	267	200	359	176	611	284	254	133	150	115	423	305	452	449	523	317	433	422	606	246	205	32	67	67	135	265
CUTA_1654	3	73	2	10	1	5	5	4	1	111	2	4	47	35	33	2	52	55	2	2	1	7	3	0	1	28	0	78	55	42	64	4	36	6	9	15	57	81	30	0	1	29	83	46	1	1	59	27	23
CUX2_1658	13	7	143	32	4	104	133	2	44	37	62	4	61	6	40	3	71	46	68	95	2	30	8	8	4	15	58	151	146	119	42	6	66	32	72	60	65	105	1	61	87	1	86	3	1	2	2	6	108
CXCL12_1666	97	3	40	5	4	47	42	2	3	1	1	2	2	3	47	54	4	1	58	1	2	3	2	6	2	141	54	79	69	341	138	4	0	2	88	4	1	3	69	64	0	1	40	1	2	70	1	74	1
CXCL12_1667	117	236	7	5	35	8	63	202	83	416	220	152	214	139	61	64	178	160	43	67	137	27	73	68	105	110	69	223	139	268	121	120	130	20	26	45	219	183	104	86	259	270	197	109	14	12	3	97	345
CXCL12_1668	0	0	0	1	44	1	2	0	0	0	1	0	69	35	1	2	0	0	0	49	0	0	0	1	0	0	0	1	0	1	0	1	1	0	0	53	0	44	0	0	0	47	0	0	0	24	0	0	0
CXCL12_1669	6	40	85	49	113	8	5	168	109	155	170	27	101	182	161	109	160	12	59	17	7	54	15	5	205	59	115	96	80	151	164	42	57	60	42	4	101	188	98	29	197	137	87	188	36	45	60	3	76
CXCL2_1672	108	76	1	82	3	56	138	1	42	2	53	39	16	1	76	1	5	38	1	47	3	4	5	39	4	163	3	115	158	312	112	20	2	54	68	106	0	2	2	81	0	0	113	46	0	3	7	2	0
CXXC1_1680	242	59	148	57	12	147	107	54	93	32	297	97	110	128	95	60	14	78	66	11	63	12	13	118	128	97	43	176	168	83	116	15	120	37	166	358	69	251	118	100	127	204	74	65	53	9	13	80	165
CYB561_1683	2	4	38	33	2	2	42	1	39	48	78	23	85	4	35	0	113	5	3	0	3	2	7	34	2	3	77	49	20	4	67	4	4	9	15	1	35	49	38	31	54	56	1	2	1	2	0	1	1
CYCS_1692	35	29	89	71	2	59	41	15	1	86	46	17	8	10	2	1	6	3	51	8	3	2	8	5	1	25	45	67	80	129	77	1	2	44	31	103	134	166	49	127	108	60	93	3	94	0	1	54	6
CYP11A1_1693	1	0	0	28	0	39	35	0	0	1	2	1	0	0	1	46	3	0	0	39	0	1	0	1	0	1	0	0	0	0	0	1	33	0	0	54	0	3	1	2	0	0	0	0	0	0	0	0	0
CYP1A1_1698	152	66	4	48	1	3	5	38	26	5	55	3	3	1	5	50	2	1	51	52	3	2	1	2	0	71	4	218	168	258	141	2	35	5	103	223	5	2	40	64	1	2	43	1	2	3	0	1	5
CYP1A2_1699	24	36	40	1	1	4	17	2	46	6	1	6	2	35	31	0	0	32	38	1	41	0	1	0	0	93	55	83	43	80	38	4	0	18	25	2	77	1	0	1	57	0	0	0	0	1	0	0	1
CYP26B1_1706	84	13	4	2	50	72	2	51	43	2	2	3	1	0	37	44	4	0	2	3	2	3	2	42	45	6	1	234	114	105	258	3	2	64	69	3	2	0	75	96	3	2	6	153	40	1	2	78	2
CYP27A1_1707	3	3	3	0	5	52	22	29	1	0	0	2	51	1	3	2	71	44	19	2	69	8	1	4	1	3	0	39	66	5	42	4	1	3	6	32	45	90	39	71	1	48	0	1	2	1	56	63	5
CYP2B6_1710	37	42	2	4	1	1	4	4	85	7	4	39	5	56	113	7	2	43	1	88	42	2	3	37	2	86	9	168	124	132	2	3	2	74	15	51	2	4	36	141	1	2	88	31	1	1	3	74	3
CYP2C19_1714	0	0	1	53	1	0	100	1	0	4	21	0	2	2	0	1	2	42	0	68	49	1	3	1	3	80	41	89	25	169	1	0	0	1	20	101	1	1	3	17	97	0	29	0	6	2	1	0	1
CYP2C9_1720	261	161	6	117	47	8	209	76	98	22	53	164	167	33	406	18	16	204	12	258	45	25	68	88	9	407	78	514	445	741	187	4	172	270	157	108	81	39	147	319	171	46	246	227	4	49	1	285	5
CYP2E1_1722	2	40	78	2	2	53	2	85	1	105	2	26	7	5	55	3	47	32	0	7	3	3	5	3	17	41	57	123	3	51	105	3	2	32	27	81	142	39	5	87	11	4	129	115	1	1	2	42	1
CYP2U1_1726	56	38	62	4	7	101	9	65	1	7	48	42	45	5	64	4	70	88	53	6	38	5	6	44	49	65	6	111	130	99	86	1	33	3	107	153	48	14	132	123	67	1	61	100	1	0	0	4	59
CYP46A1_1732	83	65	49	4	65	85	66	87	1	38	68	21	7	76	5	3	7	5	6	4	46	8	5	45	4	199	51	48	196	277	120	32	41	60	89	67	61	4	151	211	2	1	109	88	42	1	56	5	8
CYP4F12_1736	58	36	47	3	35	36	3	38	2	1	2	1	44	45	2	54	33	7	1	48	2	1	5	47	0	352	43	31	159	78	55	4	51	97	72	44	43	4	3	59	23	0	78	15	1	49	61	5	3
CYP4F3_1739	0	0	1	0	0	0	0	0	18	0	0	2	0	33	39	0	1	0	0	1	0	1	0	0	0	0	1	0	49	0	0	1	1	0	1	1	0	51	0	65	2	1	0	41	30	0	0	0	0
CYTH1_1748	11	3	45	120	5	54	4	44	4	2	4	48	40	52	133	50	2	48	3	199	3	49	58	81	31	148	89	61	237	245	36	3	28	3	189	1	103	35	39	115	117	2	137	228	34	1	2	2	5
DAD1_1749	157	55	48	12	7	106	58	145	129	102	59	88	87	81	200	48	22	194	186	96	106	60	65	98	88	127	33	269	182	229	144	25	12	118	114	262	372	264	53	101	128	194	121	146	15	10	3	8	266
DAG1_1750	42	75	8	48	59	56	78	142	38	49	96	51	84	12	129	7	33	42	164	62	158	13	5	69	8	140	67	214	312	275	78	12	80	39	123	102	115	60	100	80	107	167	155	250	58	65	3	15	119
DAPK1_1752	41	2	55	40	1	1	183	47	40	42	32	91	56	68	11	4	52	61	2	51	42	1	0	58	1	104	73	185	64	99	39	5	55	39	111	57	81	26	61	138	55	1	103	42	2	1	91	218	3
DARS2_1755	9	35	1	1	2	1	9	4	2	2	1	47	85	51	91	4	20	1	71	3	0	4	2	1	1	3	33	50	77	35	38	63	66	6	0	4	53	52	3	7	0	2	0	78	1	2	1	1	1
DAXX_1756	238	377	246	397	71	221	298	213	221	730	358	424	329	209	473	285	193	560	90	317	290	168	96	260	188	415	102	797	957	950	321	302	97	306	433	1036	935	1166	426	752	614	636	652	399	16	74	225	251	484
DAZ4_1757	259	105	29	142	3	103	139	2	37	4	4	186	4	2	3	3	3	135	81	5	215	3	7	4	4	293	3	5	4	6	2	3	4	3	403	231	111	59	154	422	85	0	3	2	0	67	6	153	11
DBH_1758	5	47	2	57	74	0	111	4	92	6	24	42	41	4	1	7	2	140	42	7	3	4	33	137	3	63	1	35	171	158	52	48	1	55	66	3	3	2	48	91	79	52	136	70	2	1	1	60	3
DCAF6_1773	2	73	38	1	0	1	2	55	1	51	1	3	4	1	48	1	0	41	1	0	55	5	4	2	49	2	65	7	55	3	2	2	1	4	5	56	40	1	0	17	0	52	2	2	1	0	0	2	0
DCK_1776	16	51	3	181	11	58	170	147	58	132	133	95	137	120	92	9	190	54	106	75	117	92	28	100	3	178	8	344	283	443	229	79	3	88	178	118	156	120	70	366	310	138	271	14	33	7	1	34	167
DCN_1779	232	199	152	150	334	281	111	325	247	523	535	165	141	124	213	105	317	87	223	33	53	13	47	48	346	47	289	378	326	458	67	384	93	200	236	21	289	609	579	119	242	222	268	170	34	10	103	231	318
DCP2_1782	421	118	149	85	39	199	198	153	186	383	259	250	147	180	309	211	146	194	10	62	100	44	22	78	109	147	99	405	416	324	69	98	93	226	393	255	397	854	272	328	465	300	251	224	6	141	9	236	406
DCTD_1785	432	132	206	197	82	310	221	299	78	354	297	338	322	383	241	32	83	246	189	201	127	91	31	174	89	137	211	520	723	503	296	222	76	189	428	491	428	700	326	425	334	697	277	585	11	69	55	125	440
DCTN1_1786	36	1	1	1	0	0	0	0	1	2	0	1	1	0	0	0	0	40	0	1	0	1	2	0	14	0	0	1	2	29	41	0	0	0	0	0	51	1	0	18	0	0	0	1	0	0	1	0	1
DCTN6_1789	185	160	147	12	54	191	16	217	14	107	81	93	193	69	267	118	28	164	99	13	15	52	34	39	121	140	11	282	189	157	126	98	93	61	248	284	632	467	465	202	207	26	357	77	3	14	11	95	260
DCUN1D4_1795	8	90	82	8	5	104	5	79	5	3	42	47	9	52	38	4	10	99	13	8	36	8	11	128	7	57	6	54	151	6	5	12	85	11	81	169	62	236	40	57	153	111	93	58	29	66	6	11	8
DCX_1796	84	4	2	6	2	2	0	3	92	3	11	40	55	2	2	4	1	1	3	51	68	2	1	1	4	61	2	52	133	166	73	2	100	66	22	1	3	3	55	76	39	1	3	3	71	0	1	1	2
DDB2_1798	428	281	248	63	78	354	157	292	234	265	310	99	209	119	373	409	296	196	116	102	167	18	168	94	412	381	166	576	597	444	196	211	186	140	374	554	530	529	324	220	458	424	135	194	191	115	86	311	115
DDIT3_1800	121	174	150	116	30	140	90	168	92	149	49	122	105	58	167	117	79	162	91	156	10	22	51	8	40	200	54	201	433	542	139	106	162	70	119	318	155	108	81	265	112	150	207	240	39	35	63	61	169
DDIT4_1803	85	4	5	59	1	71	42	2	4	3	10	29	3	1	50	37	24	37	41	39	5	3	1	0	55	122	80	361	68	117	80	43	0	151	73	53	102	1	6	102	53	42	124	33	3	63	2	53	4
DDR1_1804	191	33	54	7	58	153	15	206	50	20	97	11	106	98	206	128	9	38	10	44	150	14	8	102	12	160	44	331	170	198	150	8	48	156	82	58	114	293	90	202	126	52	125	118	0	4	3	4	157
DDX39B_1813	482	374	415	602	212	526	554	342	631	1160	800	510	691	544	676	562	569	414	419	476	101	198	107	295	357	802	549	946	1190	1645	517	522	388	843	841	2328	1053	1565	817	841	1363	1158	825	902	195	542	136	366	819
DDX3X_1816	59	61	39	4	1	2	84	4	28	5	1	5	36	32	6	2	3	39	1	49	15	3	5	78	3	106	30	88	288	194	180	26	53	37	50	81	40	85	2	72	48	0	22	130	0	115	0	51	4
DDX42_1819	104	89	2	0	3	41	249	63	1	44	0	75	6	122	40	63	63	145	5	50	81	5	4	1	97	167	8	176	246	275	189	14	31	43	59	4	32	58	13	85	56	109	88	121	38	1	1	74	4
DDX46_1822	87	5	50	136	3	33	89	73	23	38	49	52	29	36	21	14	7	66	7	74	3	7	4	46	33	61	6	80	159	127	116	70	30	73	118	90	121	8	48	158	54	5	82	85	30	0	1	92	6
DDX47_1825	1	0	1	2	54	1	0	2	1	2	0	4	1	1	1	5	0	0	0	0	0	0	0	0	0	0	0	3	25	1	30	1	1	2	4	1	2	0	0	29	0	0	0	0	0	0	0	1	0
DDX55_1828	131	60	17	197	57	114	100	139	206	155	180	327	135	171	343	75	22	216	94	141	9	17	17	139	103	199	60	432	358	370	231	20	74	229	214	22	322	141	68	133	156	84	172	54	8	6	6	5	12
DEF6_1832	90	130	58	138	4	56	91	129	105	162	44	31	187	105	29	67	101	65	5	10	55	13	12	49	258	169	24	172	338	494	176	244	59	143	247	8	71	202	121	143	83	5	274	97	74	8	60	67	332
DEFB119_1836	105	1	34	2	3	2	1	1	82	5	3	28	39	5	0	3	48	0	2	4	47	1	2	1	2	8	2	73	87	32	83	1	0	52	6	79	3	0	3	71	1	35	59	36	1	1	0	63	27
DEFB4A_1838	193	152	122	123	46	10	9	156	101	91	8	123	74	58	149	63	13	144	7	384	266	43	19	15	41	574	47	162	429	709	256	130	50	66	443	104	9	5	103	309	391	27	422	130	3	5	162	136	11
DEK_1841	373	489	505	347	127	330	271	323	249	286	178	325	508	30	290	336	216	332	133	36	100	175	53	166	336	271	192	720	617	660	191	269	162	292	340	1058	848	922	504	544	780	502	486	387	98	23	79	304	329
DEPDC1B_1847	123	69	102	44	28	3	55	51	35	58	90	13	13	2	90	43	12	71	44	275	4	59	7	51	32	521	9	125	303	665	261	43	175	67	147	90	6	46	69	174	148	6	395	48	4	5	1	69	96
DERA_1848	62	2	27	1	7	1	48	15	76	48	3	5	3	6	5	3	10	2	72	104	2	4	50	1	5	115	20	161	108	176	61	6	51	49	83	219	63	6	77	43	3	2	105	1	2	1	0	104	4
DES_1849	103	42	3	3	76	41	53	1	8	7	70	4	24	45	1	3	3	47	5	122	1	5	3	38	2	105	3	191	40	121	89	3	36	23	67	2	48	38	71	106	228	4	144	56	2	4	0	34	5
DFFA_1850	72	48	86	18	7	52	153	7	5	31	52	10	6	25	5	6	6	49	47	66	1	7	43	1	56	81	58	44	200	221	147	39	124	43	90	4	253	4	42	153	42	1	11	0	0	1	1	3	87
DFFB_1853	47	5	40	110	5	8	9	124	38	58	3	64	7	3	50	46	6	6	5	75	2	6	7	17	105	57	3	109	134	125	107	9	69	8	120	54	183	55	44	42	1	5	108	1	2	2	2	2	97
DHDDS_1856	105	63	54	29	40	116	97	199	199	99	113	54	207	52	169	8	8	47	6	89	61	6	61	52	36	55	11	227	183	216	102	99	34	88	102	67	185	240	151	222	199	75	230	168	4	11	5	122	360
DHRS2_1857	66	26	4	60	76	84	23	1	1	3	7	13	126	3	58	1	17	0	41	74	4	9	4	1	25	137	0	64	215	169	30	17	60	72	72	4	49	4	4	77	1	4	0	1	0	3	1	64	7
DHRS7_1861	119	45	79	4	4	2	72	110	38	3	4	187	9	13	71	85	6	50	54	59	42	8	7	54	60	51	4	33	91	222	44	36	99	57	55	3	284	160	94	107	175	107	41	111	4	4	5	62	141
DHX16_1862	217	41	108	5	41	3	114	26	5	56	119	120	43	5	151	9	97	154	41	66	46	9	17	97	28	233	87	140	190	44	143	76	58	114	98	89	200	96	70	162	191	109	139	221	4	4	89	131	4
DKC1_1871	85	26	3	1	1	5	51	25	40	42	1	104	95	7	134	12	7	117	55	39	3	5	1	63	2	140	43	104	366	414	149	6	31	18	109	104	93	10	109	91	254	3	230	75	1	1	2	77	3
DLAT_1875	244	287	81	73	157	116	226	152	90	204	185	208	310	225	369	122	102	117	151	163	209	80	30	148	182	22	121	267	521	815	429	84	89	141	218	304	722	508	361	554	65	350	331	86	42	35	19	71	84
DLD_1877	181	142	6	79	6	2	58	117	102	7	65	88	42	112	104	12	7	82	5	48	51	46	6	28	6	80	113	213	202	476	270	33	46	154	188	111	10	48	133	302	21	2	51	110	6	91	2	67	7
DLG4_1880	3	33	3	57	0	70	28	45	6	8	4	63	46	7	44	4	1	8	4	34	1	2	9	4	0	93	60	56	133	45	1	3	1	10	24	94	105	17	1	2	50	2	49	63	0	3	4	5	19
DLGAP5_1882	105	4	2	121	2	48	6	40	28	3	2	41	42	36	85	5	13	1	3	51	6	8	2	6	3	36	72	173	34	169	75	10	2	9	47	3	2	6	40	101	39	1	94	1	22	43	0	45	1
DMTF1_1887	2	1	0	0	0	0	0	0	0	0	0	28	0	54	52	1	0	44	1	0	1	1	1	109	19	101	0	0	2	0	0	0	0	0	14	54	35	35	43	3	44	0	10	1	0	0	0	0	1
DMXL2_1888	264	68	91	12	6	4	73	4	184	11	4	55	5	275	140	3	9	40	2	45	134	5	35	39	41	195	3	123	119	156	89	96	5	68	132	71	5	5	130	139	20	3	67	250	41	9	3	155	33
DNAJA1_1891	4	40	3	2	3	0	29	0	2	0	41	5	6	4	65	4	9	46	101	37	2	32	6	7	1	2	1	119	79	87	37	35	2	3	14	4	52	2	30	44	2	83	89	115	2	1	1	1	43
DNAJA2_1892	34	84	2	57	2	8	76	1	68	37	42	29	41	57	33	4	9	122	7	42	62	3	37	6	7	101	3	215	154	428	145	52	43	51	171	74	166	4	138	169	99	51	104	55	2	3	4	107	127
DNAJA3_1895	179	102	59	6	3	53	152	90	6	4	129	115	146	73	5	4	60	90	87	98	3	6	9	5	98	2	3	29	141	82	6	34	1	5	45	70	54	89	44	61	2	48	118	5	58	0	1	117	109
DNAJB11_1901	165	402	79	360	153	190	398	239	223	346	197	201	440	82	342	291	141	214	236	127	176	85	177	253	248	519	218	432	686	709	196	206	222	387	428	229	490	396	257	553	547	294	568	180	81	153	13	212	154
DNAJB14_1905	731	493	357	328	114	460	651	556	277	644	198	602	302	142	546	537	533	394	384	373	352	192	316	335	284	596	482	1037	873	1279	340	144	357	531	849	870	783	618	457	738	407	663	724	701	64	69	277	246	516
DNAJB2_1906	79	109	2	2	3	2	55	2	0	3	1	4	7	37	35	75	36	3	0	18	2	6	2	73	4	1	1	177	75	141	62	38	3	27	46	1	28	6	104	85	21	74	59	59	23	53	1	62	0
DNAJB6_1912	439	184	221	117	24	68	386	204	229	167	87	105	190	93	321	211	155	269	153	177	92	38	81	71	80	320	108	554	398	761	277	104	235	237	430	222	520	294	128	699	200	167	662	302	17	120	9	76	320
DNAJC11_1916	192	52	88	132	5	333	111	95	96	139	50	83	185	159	101	120	154	48	10	60	180	63	73	68	107	12	40	318	245	251	94	25	45	56	113	343	184	111	192	115	302	50	234	112	8	9	5	152	132
DNAJC3_1920	207	436	146	127	111	232	271	247	51	322	391	77	246	157	429	162	195	207	197	116	102	121	63	139	234	259	161	539	182	722	171	119	157	140	455	533	322	271	274	497	792	297	440	507	81	10	6	74	222
DNM1_1924	153	151	101	55	10	142	298	138	84	165	83	233	21	108	276	13	67	131	49	92	16	17	56	165	50	176	52	232	132	298	187	74	106	176	202	190	258	59	185	230	172	48	144	224	44	6	5	115	42
DNM1L_1927	573	379	192	78	73	303	400	454	195	675	250	334	273	200	394	301	195	369	133	615	168	131	182	146	335	547	213	938	839	790	475	100	466	278	511	1030	673	948	606	455	765	626	463	773	127	168	298	215	461
DNMT1_1928	2	29	45	35	0	1	39	41	3	50	44	38	3	0	4	0	0	2	1	35	0	0	1	1	0	57	2	42	48	42	0	2	1	28	107	2	52	29	3	41	82	0	41	1	1	1	1	0	0
DNMT3A_1932	38	38	108	7	3	156	251	170	112	87	69	64	154	198	133	153	116	39	34	138	17	21	56	65	32	280	8	222	385	301	130	6	88	190	212	167	253	177	138	272	159	78	376	201	39	69	57	5	7
DNTTIP2_1936	393	266	390	153	169	150	369	380	177	144	160	407	320	164	268	40	145	135	108	160	157	73	83	92	161	407	226	433	709	685	196	162	238	450	370	362	450	507	402	661	620	103	538	511	52	39	14	85	123
DOLPP1_1937	7	69	53	94	0	3	53	5	47	2	6	43	4	9	2	1	2	85	1	2	1	2	1	2	82	3	9	4	69	2	19	1	1	56	23	85	61	2	1	113	17	1	80	50	0	1	1	2	2
DXO_1939	37	0	1	45	2	0	0	49	1	42	0	5	2	41	1	0	3	37	1	0	52	52	2	41	2	43	3	2	43	0	3	1	2	27	1	42	1	4	46	5	0	49	20	1	0	0	0	38	0
DPH5_1943	433	260	52	209	19	200	287	194	79	58	113	58	139	199	148	26	184	227	104	227	12	11	20	189	18	289	47	491	543	507	171	63	63	113	367	62	67	153	173	513	372	134	129	365	64	10	81	214	14
DPM1_1946	212	306	252	175	20	257	454	211	156	394	175	175	396	207	308	230	214	271	197	113	145	105	41	138	137	269	207	613	439	540	234	307	185	211	332	1039	606	690	267	351	502	431	220	215	38	17	57	172	353
DPM2_1947	6	82	2	5	82	60	2	12	71	3	46	53	5	2	0	4	43	4	2	29	28	1	5	65	2	159	44	123	201	77	38	5	53	4	38	106	41	38	39	2	55	0	37	2	0	239	1	1	4
DPY19L2_1952	271	188	103	304	118	286	410	218	342	120	164	397	238	257	336	37	169	200	20	167	146	30	111	219	202	649	144	896	830	525	397	216	202	214	630	450	534	191	295	496	246	153	197	917	24	94	132	212	190
DRAP1_1957	65	40	6	48	2	36	79	7	8	87	7	41	118	82	157	7	52	102	64	83	39	12	12	103	1	132	139	243	170	150	151	147	123	143	203	117	108	33	60	42	62	82	125	49	2	104	2	79	6
DRD1_1958	46	89	23	30	0	4	118	2	110	49	3	3	42	81	242	3	5	4	43	91	71	2	28	3	4	86	47	378	180	109	112	55	3	27	107	46	3	1	45	85	41	3	220	243	2	1	2	5	3
DRD2_1959	3	1	0	37	0	1	35	2	2	2	0	1	23	96	4	8	2	0	1	56	1	3	2	0	2	75	108	77	63	124	34	1	1	18	4	63	4	2	63	60	171	3	248	55	2	1	2	74	76
DRD3_1960	66	30	1	64	2	2	57	1	2	1	0	2	0	3	1	5	2	0	1	1	2	2	0	0	1	3	0	3	25	12	1	1	36	2	30	0	0	0	0	64	17	68	28	0	1	0	0	1	8
DSG2_1967	92	3	48	151	36	6	103	4	33	3	4	50	108	95	111	56	8	1	5	86	38	6	4	4	7	247	36	168	139	158	206	84	78	116	239	59	106	5	134	87	58	63	245	203	3	113	3	212	6
DSN1_1971	41	1	90	5	2	3	3	55	2	38	1	0	2	0	3	96	8	2	4	3	2	5	8	3	2	45	51	87	76	177	32	8	2	4	38	45	1	0	27	33	81	3	29	2	1	2	1	1	2
DTD2_1974	272	135	96	139	56	420	186	45	76	52	4	173	156	7	50	94	110	66	12	260	96	16	10	14	203	10	98	368	360	3	47	13	207	76	154	360	768	365	262	132	258	190	316	209	4	172	4	178	263
DUS1L_1977	35	39	45	109	2	38	60	57	2	114	2	62	120	36	44	83	80	35	4	33	1	5	31	43	2	10	4	56	36	139	39	43	125	56	51	144	103	47	123	43	54	49	2	1	1	2	0	13	43
DUSP1_1978	613	505	148	195	19	99	177	148	132	248	232	296	76	75	105	284	79	179	65	113	292	24	188	264	129	259	135	374	403	800	425	151	156	361	412	610	299	294	249	521	188	52	227	464	6	132	69	99	158
DUSP11_1981	140	6	64	89	0	6	61	18	6	221	7	15	31	9	47	82	93	55	5	8	97	9	10	54	17	74	6	180	243	116	44	8	50	19	122	115	242	8	58	76	44	3	213	98	7	5	0	7	3
DUSP22_1986	94	60	107	241	123	356	265	114	169	269	204	187	170	183	254	109	70	176	118	72	185	64	18	170	39	322	118	199	336	346	153	58	131	124	184	154	542	353	372	507	180	240	367	198	5	8	52	306	177
DUSP3_1987	62	314	43	75	59	249	353	230	15	266	10	231	226	184	206	187	158	69	113	300	92	22	33	194	195	356	99	414	248	598	350	51	53	21	187	274	457	274	225	264	408	212	391	75	45	13	152	180	491
DUSP4_1990	66	92	56	161	46	109	57	47	154	153	6	289	43	98	262	10	21	43	30	114	55	15	78	19	32	261	136	223	137	466	287	17	62	187	201	241	168	53	116	156	400	12	283	94	46	69	130	173	209
DUSP6_1993	10	35	8	12	3	47	60	68	32	43	1	98	11	55	83	8	42	79	39	51	11	33	5	41	4	54	88	40	164	144	116	34	28	47	159	54	148	119	48	229	117	34	51	152	2	63	50	51	42
DVL2_1996	71	48	60	15	102	10	199	33	39	43	7	37	126	52	5	97	107	174	6	62	54	14	130	19	76	154	59	142	302	240	174	91	72	28	177	102	45	206	13	187	61	44	117	85	2	3	60	68	29
DYNLL1_1997	444	206	121	202	19	383	173	230	209	164	270	256	189	163	287	137	396	276	90	484	128	81	43	119	127	162	108	353	373	471	138	45	115	97	281	259	347	579	314	585	342	425	729	245	14	16	148	347	416
DYNLT3_2000	54	17	3	17	6	213	144	55	34	143	52	13	96	70	94	54	12	89	24	39	6	14	23	17	5	48	9	166	136	85	50	57	53	29	116	114	83	94	19	219	70	108	46	107	54	4	8	15	159
DYRK3_2006	92	73	59	106	3	1	106	2	2	46	51	9	47	1	40	1	6	5	7	5	3	6	5	68	2	61	32	162	148	261	103	7	2	47	49	174	161	140	41	151	119	2	203	67	3	6	2	4	4
E2F1_2008	101	36	68	52	1	115	4	81	46	8	4	5	30	4	84	69	7	43	5	42	83	6	5	1	3	189	53	206	180	160	75	51	135	66	34	4	3	0	37	105	38	34	67	17	1	0	0	42	3
E2F2_2009	60	3	14	5	5	4	44	62	19	30	54	56	2	2	37	1	1	7	3	62	107	18	1	37	35	39	5	187	165	340	161	4	2	102	59	4	3	4	83	205	61	3	170	127	1	3	2	42	60
EAF2_2011	97	156	67	77	9	57	304	54	34	31	77	62	62	52	194	11	12	79	43	82	9	5	2	111	35	285	55	354	166	336	158	6	111	169	298	4	70	143	70	228	145	43	102	228	2	2	3	96	110
EBNA1BP2_2014	168	211	124	132	11	192	128	67	39	236	292	294	227	194	269	82	138	354	127	80	196	65	69	28	148	109	67	536	304	346	188	180	107	124	298	740	355	567	124	415	327	126	245	179	11	28	17	286	318
EBP_2015	65	6	6	36	2	77	82	84	86	8	125	40	18	58	225	44	21	2	6	26	3	17	4	8	3	52	5	49	226	257	128	15	4	71	68	116	71	260	36	109	109	46	196	87	3	4	0	73	9
ECD_2021	21	233	130	86	121	131	180	77	129	14	67	111	146	60	101	58	48	126	65	53	122	20	30	175	93	424	48	504	301	485	152	203	150	271	173	208	23	148	145	326	197	58	117	416	11	5	2	107	99
ECH1_2022	23	1	37	1	1	0	0	1	1	1	0	4	36	2	37	0	52	53	4	2	1	1	45	54	25	41	43	4	59	4	2	61	2	20	0	54	39	49	81	1	58	34	0	1	1	35	0	1	0
ECSCR_2024	26	2	0	101	1	54	1	0	38	0	37	0	0	3	28	1	0	39	3	34	2	0	26	1	2	1	4	1	54	32	1	1	72	7	3	1	0	0	0	54	75	1	57	40	2	1	0	0	63
EDEM1_2027	404	10	181	76	10	8	198	8	10	240	84	71	53	96	84	6	60	6	9	54	62	14	15	71	110	167	49	533	385	440	168	12	38	87	76	167	10	91	76	238	18	44	210	201	6	66	7	7	5
EDF1_2028	337	166	224	84	66	301	350	408	108	390	298	323	209	167	268	509	257	258	241	290	155	108	145	93	288	274	71	609	549	296	366	276	288	290	425	556	572	740	444	328	554	288	316	514	84	116	92	217	837
EDN1_2029	379	123	228	21	17	70	305	221	270	61	186	122	208	286	249	124	87	58	107	288	285	16	18	105	153	336	11	449	332	564	224	21	155	188	328	190	189	203	171	383	186	95	338	138	2	11	72	193	65
EED_2035	78	6	61	53	1	9	52	34	140	148	4	35	31	3	8	7	11	73	5	146	83	12	49	6	8	86	5	352	163	464	166	34	78	148	18	65	177	5	9	192	197	2	88	129	3	45	2	45	4
EEF2_2042	1645	1946	1359	1133	1031	1637	2229	2634	1175	2145	2220	2549	2147	1509	3404	2212	1835	2077	1156	1399	1072	945	983	1276	1249	1997	1336	3941	4099	2695	2100	1225	1485	1623	2095	3789	4028	5515	2590	2459	5355	3169	1972	2380	521	846	640	1727	3724
EFNA1_2049	26	76	39	66	3	59	118	35	44	148	72	14	151	37	143	35	11	49	2	92	93	31	9	36	25	181	54	190	192	317	136	154	54	140	156	211	204	162	40	69	58	106	142	156	1	33	6	115	45
EFNB1_2050	62	22	0	9	1	41	41	4	5	7	43	38	95	51	38	50	31	5	29	5	6	6	5	33	1	78	1	49	140	220	73	10	48	16	56	47	92	150	11	121	109	135	96	79	4	1	4	28	43
EFS_2052	131	107	67	107	4	116	135	88	62	53	56	75	138	64	82	106	52	84	72	311	34	9	6	9	44	272	13	203	267	196	251	4	5	75	79	295	228	256	235	174	247	147	44	150	3	5	85	8	123
EGF_2055	245	92	8	12	9	116	225	49	78	47	46	177	52	47	75	7	9	40	10	123	130	4	22	50	4	262	8	237	219	529	132	49	44	130	208	196	10	84	111	231	78	5	80	275	7	6	2	121	53
EGFR_2063	290	375	285	138	150	452	340	304	279	290	210	206	273	331	363	325	269	179	288	221	198	57	123	147	229	319	305	647	666	538	273	305	137	324	225	786	797	972	597	457	266	399	515	191	65	233	42	368	266
EGLN2_2065	118	35	49	41	6	3	71	69	69	132	152	55	109	100	23	5	95	155	7	3	1	36	8	8	46	42	3	46	91	146	5	76	4	41	74	353	143	179	38	198	59	7	124	67	42	138	4	55	160
EGR1_2068	149	68	166	183	151	105	108	76	5	6	164	2	79	15	88	7	256	26	31	71	36	5	9	77	80	91	5	135	113	153	73	9	57	44	166	127	46	299	74	87	45	43	83	117	16	7	66	7	65
EIF1_2074	82	196	267	93	112	325	87	132	244	181	268	218	179	62	132	211	153	282	124	108	58	91	35	90	107	109	156	262	274	131	217	135	65	115	240	268	369	406	286	298	469	555	418	262	46	21	7	125	496
EIF1AY_2080	58	53	31	98	3	104	172	1	33	4	4	116	2	0	3	43	89	2	4	108	161	55	97	7	42	230	74	6	7	2	6	11	4	7	42	75	104	144	37	194	32	0	0	7	4	2	3	37	5
EIF2S1_2085	461	224	265	283	129	550	425	187	230	203	557	361	457	308	401	564	422	285	161	347	106	163	154	191	147	610	295	843	645	1142	524	251	269	445	743	651	1174	991	225	661	904	674	628	678	64	183	16	361	377
EIF2S2_2088	472	99	103	118	99	29	317	140	126	85	105	196	139	141	243	75	69	128	47	226	90	22	21	256	112	366	171	373	360	679	505	19	70	183	502	204	94	104	63	597	187	171	410	399	93	13	71	117	175
EIF3C_2092	127	149	27	67	6	7	214	55	65	9	110	10	55	7	80	10	74	33	45	154	41	8	8	69	18	169	57	345	591	319	135	47	60	29	194	162	5	62	62	235	126	3	277	145	5	4	73	81	5
EIF3D_2093	211	71	117	54	5	31	110	108	60	85	130	26	8	45	88	79	115	92	74	49	11	73	7	39	88	279	8	118	106	152	86	19	70	86	112	103	69	199	116	152	37	128	44	164	1	8	1	72	65
EIF3E_2094	2320	2663	1541	1201	1242	2939	2309	2754	1208	2543	1850	2357	2288	1908	3694	1801	2006	2197	1414	1690	936	788	668	1588	1305	2141	1496	4762	4333	3165	2205	1507	1199	1857	2896	5435	4600	5614	3454	3060	7348	5327	2632	4250	630	915	802	1707	3801
EIF3I_2095	99	55	53	21	8	114	122	92	38	112	163	97	188	6	111	5	77	63	49	5	47	18	19	123	103	52	140	357	263	254	96	88	61	64	98	413	270	412	236	124	332	171	181	3	5	6	61	52	21
EIF3L_2097	924	570	276	308	142	696	891	1004	425	760	581	1003	308	406	735	579	313	810	382	516	473	159	382	388	684	1026	641	2151	1836	1192	762	292	296	414	838	1265	1651	1877	1374	1055	922	696	941	1083	121	111	215	415	674
EIF4A1_2100	219	377	169	162	45	181	498	194	406	621	249	165	380	281	328	185	170	189	175	196	190	174	90	268	163	308	154	423	518	795	232	282	111	136	444	453	1243	848	524	568	461	459	389	626	37	45	64	142	362
EIF4EBP1_2107	0	0	0	0	0	0	0	0	0	0	0	0	0	0	34	0	0	0	0	0	0	0	0	0	0	0	0	0	1	0	0	0	0	0	0	1	0	0	1	0	0	0	1	0	0	0	0	0	1
EIF5B_2113	41	64	4	56	4	6	9	49	46	51	79	109	57	110	13	7	54	41	10	5	2	6	5	47	50	20	30	98	56	155	192	6	47	61	89	47	111	140	36	129	28	46	83	1	31	2	140	91	86
ELAC2_2114	195	52	33	2	6	175	85	33	36	112	55	8	60	49	86	70	8	63	4	106	57	7	4	24	44	13	7	197	154	207	20	6	3	5	136	134	44	38	3	144	102	1	80	41	4	3	2	56	89
ELAVL1_2115	147	189	49	110	76	148	224	93	128	46	63	62	104	51	59	45	5	145	3	11	8	44	8	48	55	327	99	476	196	349	184	67	124	164	305	128	70	73	154	353	256	147	230	114	42	1	126	65	225
ELF2_2118	174	185	10	66	80	160	230	91	38	9	60	66	45	53	227	64	34	96	10	104	84	55	58	114	69	129	66	159	255	349	176	78	95	79	79	313	159	150	67	233	75	49	348	349	36	69	72	71	47
ELK3_2121	427	298	91	232	128	61	36	224	227	224	301	355	303	176	224	82	37	223	229	197	186	107	105	64	222	418	88	478	519	803	332	149	207	153	332	625	409	552	448	417	399	524	645	647	82	77	37	547	189
ELMO3_2123	156	5	4	7	6	5	133	2	37	3	8	4	47	47	76	39	43	33	4	136	2	29	3	2	40	194	36	57	173	237	61	5	131	91	57	63	41	82	38	77	57	43	57	139	3	1	1	0	3
ELMOD1_2126	2	38	1	4	30	64	3	1	1	2	43	1	7	5	4	4	5	4	47	2	4	3	2	1	1	2	2	5	48	38	3	2	95	6	44	2	4	1	82	21	1	1	3	54	0	1	2	2	35
ELOF1_2130	50	1	4	3	49	138	2	4	82	6	3	68	3	31	47	7	43	5	49	87	78	3	1	42	71	27	1	55	191	65	46	6	9	135	45	3	168	93	51	117	108	188	62	285	3	57	1	28	134
ELOVL1_2131	254	163	164	148	64	108	72	67	17	457	86	88	228	17	146	91	205	122	158	145	114	19	97	284	140	522	56	484	293	434	176	110	52	163	252	167	442	416	142	265	330	427	265	148	52	12	91	320	727
ELOVL6_2134	154	1	6	4	64	3	114	2	2	6	7	3	3	7	76	4	1	35	4	165	0	34	11	93	5	78	66	221	167	157	7	2	85	126	107	51	55	2	65	109	5	43	36	83	2	2	0	1	1
EMC2_2137	139	90	97	2	7	6	53	4	7	3	35	34	7	68	35	5	4	4	4	4	6	10	10	3	5	5	42	28	24	118	24	7	4	27	7	85	144	93	27	14	2	37	62	5	2	4	3	3	90
EML2_2141	75	109	258	251	9	156	119	46	53	139	117	61	80	63	155	78	61	66	85	102	52	40	13	37	53	67	18	131	204	256	113	53	69	280	92	124	258	445	192	236	88	153	82	185	5	6	4	136	444
EML3_2142	28	0	3	0	0	1	88	0	1	1	1	2	2	8	1	2	0	0	44	3	2	0	2	20	60	32	51	109	62	0	3	2	1	31	31	0	3	0	0	69	62	0	28	2	2	0	18	63	49
ENG_2149	24	0	30	1	1	0	0	0	0	14	0	21	13	1	21	0	0	0	29	0	1	0	0	0	2	0	1	63	1	2	1	1	0	0	1	0	9	0	0	9	0	0	0	5	0	0	1	0	0
ENO1_2152	120	93	106	173	4	55	46	40	12	61	3	67	79	62	102	84	62	30	7	114	58	23	11	3	54	183	141	191	344	395	96	112	2	70	121	236	90	50	144	294	153	36	161	127	3	74	60	55	127
ENO2_2153	5	59	2	1	5	0	121	121	36	6	3	32	10	112	94	4	5	12	54	48	99	1	4	47	66	49	1	88	31	221	40	4	59	50	115	114	7	4	49	50	106	6	97	101	7	66	4	140	55
ENOPH1_2156	455	727	441	194	318	42	549	466	513	700	569	328	485	493	712	535	308	564	457	335	72	232	166	501	315	396	551	852	895	1160	661	199	462	492	831	884	646	909	493	926	2035	867	659	738	102	56	71	347	727
ENOSF1_2157	128	31	49	156	47	104	96	125	48	67	101	9	44	6	61	216	57	106	69	10	103	7	5	100	7	244	103	167	243	202	125	29	67	98	72	3	102	118	30	128	131	2	217	149	42	53	1	5	118
ENY2_2163	5	79	46	5	6	56	4	5	3	3	2	7	1	1	51	7	4	4	61	52	1	5	3	2	9	104	46	4	130	38	61	31	1	22	41	6	64	1	69	76	49	1	88	84	2	58	1	70	6
EOMES_2164	83	36	55	15	50	37	91	3	5	9	87	40	11	2	154	7	117	26	3	168	207	6	2	8	9	233	54	43	161	385	272	63	6	56	161	300	5	61	78	209	48	55	36	91	6	63	3	59	53
EP300_2167	582	766	322	221	287	156	435	294	245	400	463	491	270	215	315	321	599	433	205	171	267	43	254	205	325	555	280	983	957	1056	559	258	162	463	567	844	1024	855	390	596	638	523	765	611	47	140	56	203	601
EPB41L2_2175	1	36	1	4	3	3	59	1	29	8	50	63	56	41	3	48	0	53	35	36	50	1	1	1	34	3	3	161	131	95	4	5	57	35	65	47	66	17	1	33	47	52	101	41	0	2	1	4	40
EPB41L4A-AS1_2179	240	131	81	237	26	206	153	243	69	62	15	221	159	260	476	240	52	112	26	23	33	54	79	236	118	397	8	403	376	279	183	154	94	129	231	213	519	341	185	342	317	835	305	307	55	15	10	194	269
EPHA3_2188	102	5	7	68	2	39	123	4	4	9	1	90	42	4	48	45	2	1	7	8	38	5	66	38	6	60	2	155	159	283	45	40	1	4	119	32	6	4	145	162	2	0	31	36	3	3	1	124	4
EPHB2_2194	82	5	3	2	55	40	3	13	0	56	46	90	5	9	1	2	6	90	3	0	1	5	9	9	48	4	4	4	28	54	1	3	2	7	32	35	56	4	4	6	1	1	2	1	0	4	35	122	136
EPN2_2197	124	50	32	21	3	51	21	4	56	4	2	72	5	4	159	4	48	139	38	154	6	5	5	3	2	147	52	194	225	303	129	1	83	55	118	42	47	40	104	137	217	3	129	50	1	14	17	109	4
EPOR_2199	4	0	0	0	0	1	0	0	0	0	0	1	0	0	32	0	0	1	0	1	0	1	0	0	1	1	1	45	28	4	1	0	0	0	1	0	0	0	0	12	0	0	0	0	0	0	0	0	0
EPRS1_2200	1	0	1	1	1	0	1	2	35	1	1	30	1	3	0	29	1	0	0	1	1	2	0	1	1	43	0	4	49	23	0	1	37	0	16	1	1	0	44	77	0	0	0	0	0	0	0	54	1
ERBB3_2206	136	145	111	152	24	236	174	132	185	170	69	388	141	92	324	134	112	285	168	66	71	42	10	106	85	291	34	218	383	241	58	121	130	93	131	300	370	442	111	165	148	137	154	153	1	8	7	198	290
ERCC2_2213	3	3	2	1	1	1	0	1	1	1	0	26	1	2	0	3	1	1	1	1	2	0	0	2	0	1	2	1	1	0	33	1	3	4	4	1	1	3	0	1	51	1	1	1	0	0	54	1	1
ERCC3_2214	107	93	3	5	4	1	2	2	2	19	1	2	35	22	97	2	72	27	3	20	61	3	43	1	40	1	6	79	54	206	27	71	3	3	29	60	2	0	3	116	32	41	119	8	32	7	0	73	4
ERCC5_2218	86	91	80	96	8	51	116	105	53	10	47	92	89	75	81	7	104	6	5	41	5	3	33	3	152	132	4	309	144	82	118	9	3	58	62	171	208	199	80	87	89	87	30	36	5	54	61	31	90
ERCC8_2220	130	43	54	47	7	87	176	2	56	44	145	98	67	47	38	7	9	36	32	104	5	15	72	57	48	270	78	123	129	271	159	40	152	38	143	1	119	1	141	238	74	90	23	235	42	60	2	64	3
ERLIN1_2224	156	39	63	115	90	12	57	61	102	122	217	56	90	6	113	107	253	70	62	43	6	24	79	53	79	156	44	131	114	93	114	96	6	116	141	195	232	312	163	229	108	43	220	32	4	9	1	74	33
ERO1A_2227	195	143	339	67	70	165	311	166	49	474	248	143	249	117	163	100	378	268	168	366	64	58	34	279	191	406	98	630	443	609	258	172	59	144	258	299	515	460	134	361	256	117	295	178	6	26	70	153	119
ERO1B_2228	67	65	56	6	53	3	51	2	2	53	2	68	3	56	6	7	5	85	3	43	4	8	3	6	3	128	61	356	161	349	30	4	3	29	59	9	124	7	36	102	91	1	47	138	3	5	2	61	54
ESR1_2235	63	67	1	104	68	8	53	3	2	52	55	60	5	2	30	62	2	139	4	4	55	2	2	1	2	47	55	64	133	192	98	37	0	8	107	42	71	51	75	27	65	3	168	2	1	56	1	1	2
ESR2_2237	2	40	35	7	2	0	76	2	3	0	0	29	0	0	32	72	0	0	0	0	0	0	3	1	1	71	2	1	64	56	2	38	3	23	22	4	63	2	0	42	46	0	35	32	36	0	0	0	2
ESRRA_2238	110	3	65	2	4	1	20	39	36	43	18	66	1	40	23	3	3	35	51	4	3	2	37	3	38	94	1	130	100	138	72	2	0	37	69	3	41	4	76	83	92	2	118	173	30	1	0	76	6
ETFA_2244	562	370	415	234	114	428	170	448	186	527	365	247	165	307	469	266	319	306	273	108	52	80	297	147	326	494	311	576	630	363	392	132	214	155	386	713	612	1103	210	512	248	286	433	629	56	27	123	331	577
ETFB_2245	7	66	9	60	53	93	41	132	3	4	218	134	97	5	96	10	131	47	189	66	44	8	17	164	9	11	81	101	74	77	81	56	31	37	40	49	290	271	78	55	232	50	44	142	18	50	6	21	232
ETS1_2248	325	484	112	231	34	455	269	329	35	654	275	350	222	187	228	319	147	288	135	221	227	52	43	305	545	148	64	705	887	699	197	118	61	277	309	601	1246	630	318	426	357	368	308	680	59	17	94	47	180
ETV1_2251	221	154	129	90	58	5	52	37	73	10	7	96	172	19	156	15	73	227	108	41	13	8	100	47	50	429	93	290	387	349	284	7	249	180	288	56	53	43	117	257	230	108	277	183	6	63	1	149	62
EVL_2255	152	224	228	141	67	234	174	141	60	683	95	120	156	200	385	140	222	89	141	142	283	69	121	55	151	213	17	379	174	680	169	122	121	210	221	282	301	621	275	359	696	357	394	260	12	116	137	164	197
EXD1_2257	79	94	1	1	0	73	2	36	35	2	2	63	43	52	0	4	1	1	2	3	37	1	2	1	1	110	17	45	140	123	0	1	2	29	33	3	1	0	38	106	50	1	97	19	4	0	0	61	0
EXOC1_2261	179	88	3	120	12	210	277	7	5	56	20	97	114	14	209	71	10	34	120	42	66	6	10	79	8	356	136	246	220	645	220	44	208	66	166	84	314	57	124	356	99	38	118	256	4	68	4	160	130
EXOC5_2262	118	83	80	9	194	66	188	52	3	7	79	38	6	37	94	5	5	38	6	81	130	6	4	4	3	427	5	332	320	291	189	48	2	24	340	3	5	7	33	234	213	44	171	111	3	2	1	63	0
EXOC8_2265	335	417	97	403	251	112	214	97	233	67	251	226	284	123	381	204	76	109	299	340	226	112	208	388	295	506	570	796	787	507	374	125	167	351	501	516	165	855	200	562	215	192	542	333	37	97	195	115	286
EXOSC4_2269	120	28	107	50	46	157	9	32	81	8	54	39	62	3	28	3	4	3	1	37	40	4	1	3	57	102	3	5	185	40	112	154	49	46	58	48	157	5	86	153	41	3	189	136	4	4	1	171	3
EXOSC7_2271	29	7	9	41	2	22	38	72	4	27	1	9	14	19	41	21	73	37	2	35	12	4	9	21	10	38	10	15	11	0	63	2	50	58	33	62	13	11	3	11	30	74	44	14	1	19	20	38	66
EXOSC9_2274	80	109	78	65	9	73	95	9	132	185	206	100	50	97	219	58	128	110	99	84	54	107	11	10	190	99	45	273	386	318	117	89	11	77	177	154	309	326	187	217	56	88	100	145	33	19	39	158	220
EXT1_2278	285	55	40	238	18	64	196	115	134	274	140	149	130	67	207	139	99	101	183	120	69	110	53	53	146	188	74	563	514	362	167	32	95	86	313	323	267	452	200	477	276	272	186	143	30	11	17	175	166
EXTL1_2279	39	57	36	6	2	62	2	40	3	99	2	61	57	9	32	7	2	2	51	134	2	5	5	1	2	25	48	102	189	244	70	4	32	28	120	4	55	2	60	92	107	61	19	149	2	56	2	46	45
EZH2_2282	312	101	307	187	102	89	470	209	102	128	216	115	208	254	199	141	87	63	116	241	376	99	56	102	140	364	183	493	741	903	292	80	205	216	437	531	244	424	120	467	624	294	321	634	77	172	53	247	127
F10_2284	25	35	1	2	4	0	2	29	1	49	73	42	51	3	1	2	1	0	53	69	1	2	1	1	1	28	2	24	30	69	1	2	109	68	52	0	2	2	76	69	0	0	3	33	1	0	1	1	5
F2_2286	5	4	3	30	2	8	41	0	42	2	1	30	7	17	36	4	10	0	1	41	5	2	0	43	54	134	0	93	132	133	133	7	2	18	28	0	4	3	41	74	19	34	57	53	0	48	4	61	58
F3_2289	60	86	45	4	1	2	3	58	47	4	2	39	34	5	2	4	36	55	1	6	39	2	50	1	2	16	51	54	23	74	4	3	34	4	30	95	44	45	56	82	0	0	109	84	0	0	3	0	1
F9_2297	2	29	111	2	54	67	138	50	100	16	254	9	63	52	31	4	0	2	1	84	3	4	3	81	2	53	2	160	245	385	61	7	77	120	73	1	3	0	4	127	0	0	75	0	1	3	1	0	0
FABP1_2298	3	0	0	1	0	58	3	0	52	0	1	3	2	0	1	2	4	1	0	64	1	2	0	1	0	35	1	106	72	49	34	6	1	1	3	1	1	1	0	64	2	0	59	30	1	0	2	41	0
FABP7_2300	15	202	92	55	8	12	206	81	39	6	83	83	72	45	92	10	60	311	179	44	9	13	55	142	54	119	57	232	160	87	125	71	113	120	15	124	70	44	3	197	322	258	5	99	6	3	0	61	61
FAH_2303	218	248	80	14	4	65	48	135	123	8	7	111	131	72	60	9	16	89	60	150	45	50	12	96	8	165	91	590	342	310	316	50	75	100	147	172	221	52	213	227	307	6	193	278	3	10	3	42	271
FAIM_2304	70	84	73	140	5	5	159	135	4	9	2	86	81	82	41	3	3	3	6	98	2	5	8	1	3	188	61	119	204	134	139	8	214	54	110	69	116	185	115	120	47	148	86	202	5	7	3	8	124
FAM122C_2309	40	3	3	2	1	9	79	0	74	3	2	36	59	3	184	2	4	42	38	42	64	42	2	53	43	6	1	239	79	139	263	2	0	31	39	1	4	47	51	30	172	0	164	139	54	0	0	4	65
FAM13A_2311	53	97	16	11	57	61	90	2	26	28	16	55	18	43	129	12	3	3	4	32	48	6	2	37	3	103	56	142	190	383	165	26	28	100	73	4	1	47	69	41	137	1	108	73	1	1	2	173	3
FAM161B_2312	1	28	1	54	0	105	2	3	76	5	2	4	39	2	48	35	1	59	75	2	4	4	2	78	1	84	1	37	80	62	4	2	3	87	99	2	94	65	38	97	87	1	13	27	40	1	5	23	2
FAM168B_2313	388	268	154	165	249	251	242	416	467	383	302	313	202	363	445	380	248	218	286	173	214	50	106	88	353	510	132	1191	760	940	305	115	281	282	492	416	984	836	511	771	606	453	483	476	156	18	103	195	506
FAM174A_2316	146	25	105	127	78	124	221	150	54	131	277	195	183	48	152	240	75	81	159	124	222	51	72	141	62	186	120	418	408	673	277	50	160	192	362	316	706	499	185	424	356	258	551	524	8	46	12	299	485
PSME3IP1_2317	27	33	1	2	0	78	50	3	3	3	3	1	78	43	5	2	101	1	1	43	101	4	1	42	4	94	3	91	168	205	67	2	1	60	55	34	2	0	1	92	134	2	1	44	1	0	0	0	1
FAM20B_2318	41	4	0	2	3	0	9	2	0	42	2	1	1	3	35	3	2	52	3	8	69	1	2	2	0	32	2	2	25	3	82	3	2	15	2	2	2	0	0	54	51	0	55	1	4	2	0	4	0
INKA2_2319	44	47	136	60	2	31	49	47	100	43	3	72	23	14	6	2	3	81	44	65	4	4	76	25	4	47	38	40	202	70	124	2	61	46	110	1	3	3	3	120	2	38	67	57	2	0	74	13	1
WASHC2C_2322	221	140	92	45	43	4	145	40	50	40	7	130	132	96	312	49	7	147	126	145	59	5	6	247	39	254	8	444	221	431	272	42	52	128	325	45	98	42	117	243	182	1	105	181	52	1	1	129	97
FAM222B_2323	59	78	1	37	49	3	47	67	28	9	96	11	43	48	75	6	14	107	5	106	40	7	62	3	70	294	28	410	311	169	64	54	143	99	170	99	169	153	103	257	88	1	169	7	6	64	4	221	4
SHLD2_2324	101	122	164	66	118	122	143	123	188	96	4	119	105	112	95	58	40	178	65	106	77	13	56	94	21	262	107	302	200	382	234	9	110	72	349	140	65	295	111	237	128	106	137	166	36	8	4	107	203
DENND10_2326	159	330	74	248	112	188	211	226	184	204	99	91	139	113	199	72	54	317	99	324	57	16	18	81	16	607	131	737	381	878	490	143	169	93	344	267	223	204	150	510	155	250	445	518	140	144	6	253	101
FAM50A_2327	0	0	1	0	0	0	0	2	1	0	0	0	0	18	0	0	1	0	1	0	0	0	0	1	1	0	0	6	0	1	1	0	0	0	26	0	0	0	0	14	0	0	0	0	0	0	0	0	0
TLCD3A_2328	141	77	157	219	9	95	36	94	7	161	66	131	85	106	210	7	44	84	8	185	27	39	37	81	47	86	128	313	213	124	21	110	34	34	141	177	98	228	116	277	100	64	227	62	4	7	86	96	119
MINDY1_2329	101	3	3	6	3	47	2	3	56	19	0	37	42	5	2	1	2	2	1	9	6	1	2	4	6	125	111	176	172	117	45	4	23	2	110	72	4	3	165	100	40	2	77	193	2	0	1	0	68
DIPK1A_2333	43	45	3	101	1	46	131	6	144	6	3	61	6	86	2	4	1	32	6	1	5	4	7	2	0	28	1	75	47	62	68	0	3	60	73	103	3	89	36	102	75	3	101	50	1	0	0	115	72
FAM71F1_2334	2	2	4	4	0	3	82	1	1	4	3	3	47	1	3	1	7	61	1	24	5	3	0	2	4	101	1	58	74	29	24	37	44	30	59	7	48	49	2	128	61	1	1	121	1	0	0	102	34
FAM92B_2335	35	45	2	50	51	54	33	5	32	3	1	7	95	2	45	7	4	34	0	66	101	5	4	50	1	204	21	223	218	293	3	46	62	16	57	52	59	2	37	90	70	38	26	88	1	2	2	0	3
FANCI_2338	62	1	0	67	0	4	0	0	36	2	0	33	1	1	1	0	2	0	0	102	2	2	40	0	3	2	0	68	46	190	3	1	0	1	2	51	2	1	40	41	2	53	0	0	0	0	0	1	0
FANCL_2341	1	0	0	54	0	5	2	1	0	0	0	0	2	0	0	0	1	2	0	0	0	0	0	43	0	1	0	47	0	0	0	1	0	0	0	0	0	0	0	0	0	0	50	0	0	0	0	0	0
FAS_2345	59	41	110	164	49	103	74	90	36	72	52	39	48	31	50	51	40	39	8	159	53	34	38	9	45	171	106	170	106	194	188	76	106	69	15	48	100	55	115	87	193	144	96	156	4	3	2	3	5
FASLG_2346	13	2	1	2	1	0	132	28	34	35	2	1	54	3	50	2	4	0	4	1	1	4	0	1	3	140	1	49	20	49	52	46	1	23	46	2	2	1	59	139	0	0	32	44	0	61	0	1	1
FASTKD3_2352	225	55	118	59	60	75	129	36	63	161	52	134	16	12	87	12	14	104	6	195	8	23	7	57	55	259	90	268	350	344	271	17	98	138	129	114	134	121	140	255	73	115	210	120	4	7	8	100	88
FASTKD5_2353	67	148	85	2	9	52	150	18	68	97	150	138	208	8	197	112	122	53	50	5	62	26	8	4	193	192	10	306	130	162	217	33	5	117	79	166	78	236	9	211	193	166	139	222	84	49	3	58	120
FAT1_2356	409	283	212	157	85	180	588	450	235	179	231	330	272	132	438	519	360	275	150	384	162	60	269	170	175	718	98	864	773	949	466	74	290	381	588	281	374	199	324	863	364	322	730	647	146	16	55	525	246
FAU_2359	916	767	613	428	267	574	908	1091	228	968	602	623	930	496	794	591	1114	919	309	661	303	225	428	283	567	686	287	1467	1601	1040	631	587	739	1006	862	1696	1594	1685	1323	778	2532	1179	572	1065	141	463	392	784	1236
FBL_2360	136	116	13	19	12	46	155	185	5	171	16	79	108	156	267	19	172	221	60	95	244	65	63	50	187	315	4	268	108	151	64	84	52	45	95	147	213	162	163	54	172	114	228	106	34	304	69	130	123
FBN1_2363	119	46	54	73	8	106	95	43	40	6	47	119	81	21	46	11	6	121	2	94	71	7	50	6	6	291	5	183	248	430	145	108	46	39	67	154	76	4	3	208	105	85	252	79	4	1	0	164	55
FBXL12_2366	12	57	1	7	0	3	143	3	33	13	4	8	2	46	87	3	43	42	40	5	0	3	3	5	0	43	5	144	118	174	92	5	46	14	62	1	4	1	36	86	28	43	1	3	0	2	2	1	0
FBXL3_2369	92	113	7	8	32	181	246	178	165	308	222	166	303	7	96	152	188	127	172	56	109	7	70	54	201	57	7	344	137	212	167	13	11	145	117	424	151	308	135	159	276	191	129	359	1	10	59	65	254
FBXO11_2372	54	62	5	6	50	69	72	114	110	83	3	107	23	10	132	6	9	98	9	83	194	36	9	17	3	108	73	149	66	8	45	72	62	45	92	33	51	130	161	3	57	53	216	141	1	4	149	54	54
FBXO21_2375	140	18	93	8	111	70	248	9	166	47	87	138	65	66	178	59	45	3	10	186	124	2	0	55	44	89	103	338	174	410	117	65	54	201	302	132	63	5	95	198	80	70	65	15	4	4	3	66	65
FBXO24_2376	54	46	45	55	45	53	63	1	55	3	56	116	94	3	127	3	1	2	0	63	1	2	2	1	6	239	1	209	219	116	262	4	2	30	103	3	54	4	70	151	14	1	156	71	0	57	79	0	3
FBXO7_2377	651	616	256	629	137	416	620	980	264	505	485	971	653	438	851	284	503	741	433	624	619	205	301	952	547	845	82	996	877	1098	641	147	326	492	707	1269	1750	950	956	1269	996	1384	608	1269	190	191	339	360	948
FCGR3B_2380	1	0	0	0	0	1	0	1	0	0	0	0	47	26	0	0	0	1	0	54	0	1	0	23	0	1	1	0	16	43	38	13	0	0	1	0	0	1	40	4	0	0	0	1	0	2	0	0	1
FDFT1_2382	116	86	36	9	68	12	11	40	116	4	87	103	83	7	52	4	66	45	48	80	7	5	45	34	39	137	101	169	121	220	151	5	111	52	119	288	282	168	64	97	229	223	133	2	1	3	1	8	162
FDXR_2383	8	1	0	1	0	1	0	1	67	2	2	1	0	59	29	0	0	0	0	1	2	0	1	2	0	1	0	1	56	1	20	0	0	0	1	0	0	1	40	25	0	0	0	0	1	0	0	0	0
FEM1B_2386	107	32	127	99	7	137	215	64	12	2	2	101	52	47	35	4	97	14	10	58	67	11	14	50	4	174	11	131	278	386	174	6	3	108	144	5	156	125	14	149	205	56	279	116	62	4	1	279	16
FEN1_2387	55	46	3	98	4	111	13	52	8	6	126	38	79	5	91	64	11	5	37	56	22	9	89	180	6	158	24	108	236	237	74	9	142	11	206	72	9	7	33	226	5	36	92	111	2	65	1	57	124
FETUB_2391	61	45	2	56	3	3	54	44	7	5	3	183	103	7	53	5	52	33	97	208	5	7	51	68	3	89	89	283	171	328	142	27	8	84	148	60	120	9	90	119	111	106	155	70	3	0	10	66	2
FEZ2_2394	198	515	259	349	232	246	283	129	257	501	181	307	230	182	416	183	105	463	172	383	149	82	62	199	143	596	227	709	610	1084	511	193	230	234	605	432	625	528	463	672	435	452	659	424	44	199	17	377	641
FGB_2397	7	1	0	49	1	2	44	2	1	5	1	9	2	1	33	5	16	0	0	30	0	5	1	1	0	34	1	56	58	124	34	56	24	32	47	59	4	3	2	1	2	3	184	74	0	1	2	2	2
FGF17_2402	2	0	45	14	1	99	46	2	1	22	89	3	14	1	1	1	1	33	0	3	2	1	37	32	2	41	43	42	6	48	42	29	1	1	26	2	7	1	0	77	1	24	40	1	1	21	0	2	41
FGF2_2405	506	299	111	280	180	309	194	141	111	105	127	130	223	185	209	80	76	153	114	144	215	146	68	111	190	557	101	742	424	600	403	120	374	149	252	495	340	148	129	313	239	372	392	449	63	19	177	159	252
FGF7_2409	72	74	53	3	0	4	3	104	86	4	2	39	7	5	125	4	4	49	1	3	2	4	4	5	2	136	7	169	46	89	7	50	48	6	35	39	62	1	35	125	198	33	3	58	1	1	0	59	5
FGF9_2411	6	16	55	93	5	33	137	75	51	95	63	78	78	3	45	9	8	90	4	183	3	4	5	9	7	200	4	99	207	497	155	35	102	227	59	154	63	5	74	123	49	4	192	249	28	49	3	70	3
FGFR2_2417	442	278	407	285	344	466	573	593	133	237	308	444	345	226	384	305	558	217	284	396	147	115	84	326	351	793	239	1120	607	809	727	299	505	280	433	728	749	860	627	548	526	443	684	653	12	134	115	314	543
FHL2_2423	47	0	5	6	5	3	25	4	60	56	1	6	2	47	4	1	0	45	2	53	138	51	7	2	1	50	3	134	137	69	45	4	45	41	39	145	55	72	8	116	94	1	75	90	1	0	0	0	3
FKBP14_2430	132	3	42	8	2	31	96	4	3	3	3	3	4	1	1	17	6	123	43	10	1	9	2	1	75	111	76	84	61	202	57	1	32	58	0	109	86	53	42	168	147	94	46	69	5	1	2	1	66
FKBP8_2439	54	41	50	76	8	1	93	67	147	5	113	115	134	6	49	8	8	63	58	56	62	6	64	72	5	122	101	180	216	423	324	3	71	90	132	4	54	124	97	213	2	45	296	124	7	1	1	84	38
DUXAP9_2442	107	6	109	53	8	4	72	6	50	18	40	14	131	24	12	8	58	32	44	143	100	13	6	4	77	357	42	406	600	573	312	31	53	65	198	156	4	6	66	436	8	70	334	256	2	3	3	184	6
FLOT1_2445	78	34	1	1	1	45	3	35	2	3	0	1	2	35	1	1	5	44	3	41	1	1	1	1	73	0	3	2	85	70	38	46	46	1	88	4	1	46	36	56	57	0	1	0	0	0	2	1	0
FMO5_2453	40	0	0	0	0	0	0	0	0	0	0	6	1	47	55	1	1	0	0	0	0	0	1	0	0	1	0	39	1	0	0	47	0	1	0	0	0	0	0	1	0	0	0	0	0	0	0	0	58
FN1_2459	23	113	195	51	51	149	94	81	45	78	149	94	46	89	71	94	64	98	119	60	47	21	6	66	183	98	30	209	64	270	62	114	6	86	133	102	264	158	177	219	239	183	82	99	7	10	64	112	276
FOLH1_2460	419	169	100	98	7	71	321	78	83	14	107	240	101	138	279	15	18	53	12	348	126	14	21	98	125	569	182	351	640	1312	337	97	45	90	324	188	10	9	83	420	157	48	481	260	4	167	7	282	10
FOS_2461	136	213	256	100	31	6	121	66	111	144	76	79	46	40	68	43	49	54	39	45	8	8	24	44	64	181	75	126	100	230	58	205	70	191	259	873	165	461	157	232	188	136	102	59	56	11	198	8	50
FOSL1_2463	126	71	49	15	3	14	72	47	1	42	72	27	4	53	55	7	7	34	3	2	95	7	30	1	5	123	3	56	81	118	53	46	40	9	78	86	3	4	2	101	53	98	180	25	1	3	0	41	2
FOXG1_2475	58	5	2	28	3	3	246	9	128	6	50	4	31	22	127	3	53	13	2	118	3	5	6	50	52	136	93	185	63	254	131	79	1	49	185	79	5	45	134	273	145	94	112	230	3	58	3	4	58
FOXJ3_2478	140	72	46	159	0	54	7	80	1	5	41	123	4	9	4	82	4	83	44	3	1	7	4	67	42	5	84	7	45	6	23	7	4	31	55	5	154	156	80	31	64	2	36	85	1	2	1	8	7
FOXM1_2479	40	0	0	7	1	0	0	1	0	4	1	11	0	0	5	3	0	0	0	3	21	5	0	53	1	138	0	41	13	88	2	1	0	18	50	0	1	0	52	17	1	0	1	96	3	1	69	2	3
FOXO3_2481	378	458	266	298	142	340	152	304	246	260	195	216	235	90	449	261	155	122	172	160	223	131	88	219	143	724	209	633	624	721	179	102	123	388	310	559	449	238	619	588	428	405	133	235	10	8	8	86	613
FOXO4_2484	378	534	293	328	163	560	319	577	220	386	319	454	504	359	724	355	458	675	364	252	66	73	285	393	395	530	157	930	759	983	393	441	433	425	539	687	742	1135	665	485	1411	451	670	846	179	339	182	367	408
FOXP1_2485	0	0	0	0	0	0	0	0	1	0	0	0	0	0	0	0	0	0	0	0	0	0	0	0	0	0	0	0	1	0	0	0	0	0	0	0	0	0	0	0	0	0	0	0	0	0	0	0	0
FOXP2_2487	1	0	0	0	0	0	0	0	32	2	0	0	0	1	0	0	1	0	0	0	0	1	0	0	0	0	0	0	0	8	0	0	0	0	1	0	0	1	0	8	0	0	0	0	0	0	0	0	0
FPGS_2489	49	66	46	150	3	29	4	147	4	122	34	43	84	15	3	3	2	45	39	2	59	3	61	3	49	40	2	87	149	92	63	9	38	51	159	69	158	3	35	58	64	119	44	175	5	51	1	5	3
FRS2_2492	429	292	152	226	103	367	575	455	399	572	501	256	479	223	422	604	360	387	240	281	313	290	116	328	161	542	166	1099	966	1018	521	217	333	309	545	644	1067	660	436	568	902	819	599	411	46	72	70	192	600
FSD1_2495	0	2	0	0	0	0	0	5	0	0	0	0	4	1	0	0	1	3	2	0	0	0	3	1	0	0	0	2	1	0	0	0	0	0	0	1	2	1	1	0	0	0	1	2	0	0	0	0	3
FTSJ3_2511	9	38	58	68	35	56	58	65	120	130	52	26	40	4	88	141	49	43	46	49	3	3	2	3	2	49	63	34	171	159	42	5	37	76	60	104	160	117	122	80	1	165	33	70	2	71	1	4	0
FTX_2513	64	26	48	65	27	4	2	76	57	3	0	3	5	49	130	1	1	1	5	129	2	3	3	39	7	62	6	168	142	217	99	2	1	73	21	40	5	41	38	53	3	2	166	77	27	4	2	111	3
FUT1_2519	59	96	47	139	3	10	245	39	130	14	86	30	90	59	147	3	54	84	51	238	2	5	8	4	8	230	59	121	261	296	175	4	32	65	154	111	119	48	61	248	195	45	305	80	5	113	3	94	11
FUT2_2520	146	27	0	69	100	3	86	1	71	0	40	28	93	2	14	1	4	0	58	53	53	4	45	0	2	33	3	50	108	94	173	1	84	61	54	65	53	39	80	162	100	0	98	0	36	59	2	95	2
FUT3_2521	117	83	2	85	4	2	12	2	1	4	0	5	3	0	3	3	7	1	0	0	2	4	2	41	3	44	2	102	190	286	133	6	2	107	28	3	2	4	33	189	3	56	246	82	2	3	14	96	2
FYN_2527	376	503	176	317	30	168	382	530	411	671	285	699	342	275	521	543	229	355	140	251	150	63	196	194	485	538	97	1466	839	691	426	345	173	427	663	572	1020	854	700	575	1017	891	709	468	50	43	20	147	435
FZD1_2533	242	93	42	101	174	97	366	37	4	10	89	164	65	15	53	7	9	77	6	137	40	5	54	37	31	249	56	508	307	451	212	63	107	136	224	116	90	49	122	188	225	69	210	214	3	20	1	4	10
G0S2_2539	5	43	4	8	3	1	105	89	4	41	2	45	2	2	4	3	49	3	41	5	2	6	2	37	4	130	33	64	95	283	151	54	89	83	3	59	7	3	38	95	54	3	25	99	2	60	2	124	59
G3BP2_2545	393	291	12	187	241	63	199	383	278	281	183	224	200	165	218	295	179	87	146	121	190	108	140	110	323	430	115	500	509	782	393	207	203	132	322	414	398	474	278	471	141	118	484	274	15	190	9	127	185
G6PC_2546	46	100	44	1	4	47	53	2	103	40	0	5	7	1	91	3	8	40	2	2	6	1	0	2	2	38	4	129	113	167	82	6	1	6	43	3	2	4	50	89	53	4	179	137	1	66	1	69	45
G6PC3_2547	7	34	45	2	112	2	55	1	44	47	39	17	52	5	134	4	7	6	5	60	7	5	1	25	172	56	4	92	111	135	64	5	21	25	89	55	77	7	58	84	95	110	206	32	3	3	61	7	117
G6PD_2548	43	2	37	3	3	1	121	2	1	3	32	1	72	0	1	3	6	1	0	2	51	0	1	0	1	59	2	56	57	4	1	2	0	2	21	2	75	130	3	44	1	2	3	85	2	4	0	3	44
GAA_2549	72	43	4	3	64	105	195	94	51	18	144	69	6	1	78	109	157	7	4	10	6	8	61	41	35	45	46	12	63	47	46	8	47	2	123	48	202	70	113	84	202	98	47	172	51	4	93	4	185
GABARAPL1_2552	35	1	0	1	1	1	0	4	0	0	0	0	2	2	0	0	0	0	3	29	0	0	2	1	0	0	1	2	1	10	32	1	1	0	0	0	47	0	0	1	58	0	1	0	0	1	1	2	5
GABBR1_2553	156	92	230	104	49	10	226	91	79	117	117	206	150	28	226	17	125	64	28	224	144	12	36	183	12	134	8	473	218	257	212	49	183	15	305	265	235	153	58	135	157	248	231	125	5	12	19	88	177
GABPB1_2555	206	76	11	121	40	116	126	123	54	57	69	200	91	110	141	41	69	140	123	22	99	22	114	303	9	430	70	318	537	349	310	169	140	134	304	255	129	254	248	376	170	201	69	142	4	9	121	117	8
GABRA6_2558	161	30	4	12	9	41	180	51	114	61	47	131	53	34	38	11	6	157	10	149	73	7	9	5	2	168	54	343	335	410	266	47	4	167	338	4	50	27	112	354	150	6	276	94	2	2	1	102	23
GABRB3_2561	80	52	2	1	3	66	90	7	95	8	2	36	9	5	50	3	50	56	4	54	19	5	5	4	3	71	3	175	95	188	109	4	48	97	215	118	5	1	2	179	89	0	71	14	1	1	2	71	60
GABRD_2562	102	60	9	8	65	4	164	94	57	60	52	101	55	46	82	10	6	5	64	111	109	4	11	10	7	207	36	187	224	482	332	4	2	87	175	76	50	44	49	182	102	2	83	82	4	100	5	31	50
GAD1_2566	2	5	0	1	1	1	1	4	41	0	0	1	1	3	0	1	2	2	2	2	0	0	4	2	0	1	49	2	1	0	0	2	40	1	39	1	4	78	44	0	1	0	1	50	1	0	0	2	1
GAD2_2567	1	9	0	1	0	1	0	5	42	1	0	0	5	5	0	0	0	2	2	0	0	0	8	6	0	0	0	0	0	0	0	0	0	0	0	0	0	0	0	0	0	0	1	2	0	0	7	2	0
GADD45A_2569	34	14	23	50	9	4	9	4	47	6	64	27	7	8	59	6	85	42	38	5	11	8	6	7	30	62	61	220	94	119	72	7	101	40	110	165	121	164	10	70	120	137	3	56	2	5	2	7	84
GADD45B_2570	72	132	8	3	55	100	18	9	76	191	59	30	92	12	51	12	140	37	14	12	68	15	12	5	48	53	73	450	84	64	108	17	126	54	98	179	194	103	249	102	237	128	95	275	3	62	3	130	282
GADD45G_2571	115	98	152	11	2	77	59	4	54	54	49	46	76	137	86	45	54	28	40	100	47	7	2	69	8	166	55	107	199	194	176	8	74	6	113	1	7	47	48	149	2	2	129	6	31	5	57	122	131
GAGE1_2574	781	338	397	375	79	362	597	209	231	100	514	292	268	913	1015	50	55	261	88	352	182	42	30	516	137	1350	248	2965	3252	3296	2597	408	793	639	1261	330	99	109	259	1461	670	185	2096	2077	77	21	87	488	325
GAGE12F_2576	10	0	4	55	0	3	4	2	0	2	50	32	31	3	81	2	10	0	48	1	1	9	0	0	39	55	70	136	82	221	3	5	0	29	47	39	60	3	3	39	35	36	44	46	1	46	0	1	0
GAGE12J_2577	0	0	0	1	0	0	0	0	0	0	0	0	0	0	0	0	2	0	0	7	0	0	0	0	0	0	0	0	0	1	0	0	0	0	0	0	0	0	0	0	1	0	0	24	0	0	0	0	0
GAGE1_2578	0	0	0	1	0	0	1	0	0	1	0	3	0	0	0	0	0	0	35	0	0	5	0	0	0	1	0	2	1	0	1	1	20	1	18	0	0	1	0	0	0	1	26	0	0	0	0	0	0
GANAB_2584	194	13	36	53	69	98	109	213	88	339	22	164	104	10	105	59	209	75	14	52	50	11	8	31	99	275	52	149	261	354	89	89	110	93	73	345	250	148	159	234	456	290	254	149	4	69	0	56	79
GAP43_2585	0	12	0	0	0	0	1	8	0	0	0	0	11	8	0	0	0	13	9	0	0	0	5	16	0	0	0	2	6	0	1	0	1	0	0	0	13	0	0	0	0	0	6	3	0	0	5	11	6
GARS1_2590	319	228	144	263	70	17	176	158	100	390	90	205	185	94	153	70	110	142	116	45	87	61	103	14	51	183	14	262	359	479	125	98	58	35	251	358	405	468	174	222	292	276	92	140	32	70	7	252	221
GAS7_2595	493	568	712	542	338	347	289	376	439	781	260	503	537	416	493	282	367	642	416	393	378	202	177	316	159	496	331	625	550	862	418	350	383	566	353	1387	1354	1087	481	731	980	890	708	854	147	160	198	342	647
GATA2_2599	97	38	38	120	99	122	122	3	122	125	51	13	74	39	39	98	156	0	35	133	38	10	10	134	147	217	120	700	312	317	494	74	193	103	228	94	20	50	233	141	206	233	125	156	4	63	4	103	75
GATA3_2600	49	26	1	2	49	4	158	1	94	40	4	13	3	88	0	5	1	29	1	50	2	4	3	2	1	129	51	77	80	255	135	4	35	24	103	95	44	113	3	28	1	3	64	82	0	1	2	0	0
GATAD1_2604	156	58	137	67	7	13	10	124	85	90	83	112	66	148	63	91	138	124	71	140	73	40	6	8	79	12	68	99	203	152	80	39	103	49	63	130	95	116	76	210	165	176	81	54	22	8	71	89	44
CASTOR3_2606	67	172	39	93	2	58	98	54	54	2	92	47	9	8	47	74	5	78	30	4	57	4	65	59	55	173	99	257	179	97	43	88	157	108	124	47	3	38	2	118	17	16	52	77	1	1	2	6	35
GBX2_2608	125	2	0	3	2	45	26	35	6	3	58	3	7	61	41	43	4	2	2	47	2	4	6	1	2	46	119	127	302	120	19	20	35	107	109	1	0	55	38	127	5	1	115	132	1	6	0	70	1
GCLM_2615	242	40	187	74	56	180	253	24	205	51	49	119	296	60	249	41	90	126	134	148	192	31	17	19	95	685	36	951	700	909	585	80	11	200	300	87	159	45	150	474	451	171	404	502	8	250	8	244	263
GDF15_2621	63	53	6	63	10	46	7	83	50	0	3	40	72	1	139	1	5	50	4	54	35	9	4	65	4	61	0	38	70	50	50	8	30	7	44	36	2	48	40	100	70	3	15	70	1	5	1	76	3
GDF7_2622	33	0	0	0	0	29	1	0	0	0	0	0	0	0	0	0	0	0	11	1	0	0	43	0	0	0	0	0	0	0	0	0	0	1	0	0	1	0	0	0	0	48	0	1	0	1	0	0	1
GDPD1_2627	1	3	0	0	0	0	0	3	2	0	0	1	4	2	1	0	0	25	3	0	1	2	1	2	38	0	0	31	1	0	0	0	0	1	0	0	1	0	0	0	0	0	0	3	0	0	0	3	1
GDPD5_2628	2	1	0	67	1	0	44	0	2	2	0	44	2	48	0	0	2	3	3	2	49	1	3	74	2	47	1	2	28	81	73	1	0	3	33	66	2	48	14	123	122	4	40	48	1	4	0	52	5
GFAP_2632	0	0	0	0	0	0	0	0	0	0	0	0	0	0	0	0	0	0	0	0	0	0	0	0	0	0	0	0	0	0	0	0	0	0	0	0	0	0	0	0	0	0	0	0	0	0	0	0	0
GFOD1_2633	90	85	6	115	5	95	47	48	43	189	7	43	162	141	60	11	8	45	40	41	9	8	12	193	85	207	115	236	239	311	117	8	42	106	110	67	53	164	67	168	96	2	199	78	0	6	48	54	212
GFOD1_2634	96	74	95	64	64	117	96	121	57	122	188	50	144	51	118	50	63	9	126	68	67	39	92	14	4	104	93	241	189	283	129	102	45	49	122	196	341	519	146	47	425	151	150	205	8	26	6	92	66
GFOD2_2635	0	50	0	2	0	0	2	2	19	83	1	1	43	6	1	0	1	19	0	2	0	0	1	1	0	29	0	44	2	40	0	1	0	2	26	42	1	56	0	1	0	1	67	1	1	43	0	1	0
GGCX_2638	191	183	14	65	13	12	97	59	167	108	22	80	20	65	283	117	56	270	54	22	9	18	24	144	99	298	345	425	496	403	442	17	24	100	190	217	216	67	137	232	115	121	202	47	75	10	6	49	141
GGH_2639	52	97	6	146	72	61	106	123	58	40	60	50	154	16	172	90	64	18	11	120	152	55	21	119	10	316	123	157	357	430	118	32	14	34	207	101	136	111	125	182	209	10	110	167	42	5	5	10	125
GHR_2644	141	90	42	113	43	181	15	9	161	50	104	165	151	45	89	21	102	96	50	54	10	68	97	47	99	275	122	227	434	522	251	55	52	41	401	269	190	53	86	389	249	57	233	164	7	7	6	270	108
GIT1_2646	0	15	2	42	0	1	1	50	42	1	26	0	1	1	79	16	1	2	31	1	1	1	1	1	1	34	2	2	51	68	25	3	0	36	0	108	54	88	0	25	0	1	28	36	51	1	103	0	57
GJA1_2649	251	113	99	21	9	115	173	53	89	70	277	197	78	143	94	23	16	76	41	115	24	23	46	42	44	288	14	454	358	342	284	131	80	48	369	137	181	133	251	277	74	158	268	100	6	9	6	129	172
GJB1_2650	207	348	53	369	19	73	269	358	57	192	177	413	233	158	390	29	31	20	33	157	67	27	74	83	65	288	45	387	277	602	466	17	366	42	472	472	420	92	167	287	267	258	179	406	34	101	241	156	406
GJB2_2653	698	191	423	147	218	473	228	27	320	554	381	323	457	230	304	158	99	401	159	455	231	99	78	173	186	588	475	994	1065	1090	674	243	242	286	787	357	587	4008	455	1076	1041	272	617	563	38	29	7	350	214
GKAP1_2657	4	26	0	3	11	2	46	38	97	8	3	33	101	45	5	6	69	67	3	63	1	2	7	9	5	118	3	61	115	325	145	41	49	45	65	1	4	0	28	70	45	2	30	77	3	1	99	67	0
GLA_2658	51	7	5	5	5	3	22	2	77	6	74	9	50	4	85	8	9	104	7	28	12	12	4	45	60	105	104	154	137	223	5	8	31	132	187	39	46	48	37	107	60	29	119	131	1	4	3	70	37
TMPPE_2661	5	97	5	1	1	2	5	81	3	5	52	32	6	8	3	44	56	4	3	4	89	7	2	1	2	43	4	40	35	38	2	8	3	38	19	177	81	54	40	139	0	0	39	106	13	1	1	4	53
GLI1_2663	71	11	53	3	0	2	2	2	28	1	25	69	3	1	2	4	2	0	0	0	25	1	1	0	1	49	131	28	54	114	24	0	84	45	27	0	0	1	69	28	97	0	28	92	1	0	0	0	2
GLI2_2664	108	2	64	3	0	54	57	1	38	5	54	12	39	4	40	2	1	2	0	130	4	8	7	2	47	117	35	418	315	186	78	3	7	55	50	50	4	2	1	100	140	2	102	35	2	2	0	10	51
GLOD4_2670	178	92	159	160	45	101	46	83	38	36	25	149	150	51	75	76	7	35	137	120	57	5	45	195	3	160	41	55	243	467	77	99	130	224	102	176	72	3	112	140	408	2	124	184	73	85	76	110	5
GLRB_2673	0	0	0	0	0	0	0	0	0	0	0	0	0	0	0	0	0	0	0	0	0	0	0	0	0	1	0	0	0	0	0	0	0	0	0	0	0	0	0	0	0	0	0	0	0	0	0	0	0
GLRX_2674	135	359	178	183	201	390	226	191	357	619	363	195	201	30	256	52	610	178	131	279	96	288	334	154	197	350	492	680	440	620	490	219	248	118	206	491	660	639	418	599	609	814	564	365	48	197	30	261	1087
GLRX2_2675	0	0	2	48	0	3	0	0	0	1	0	0	34	1	42	1	28	19	0	0	0	0	0	0	0	31	0	0	48	9	1	1	0	2	46	0	0	0	0	42	51	0	28	2	0	0	0	0	0
GLUD1_2678	32	5	3	3	4	33	64	3	95	2	49	76	54	32	120	65	6	47	44	39	2	2	4	36	4	34	46	271	229	257	147	10	4	42	115	104	5	84	77	155	18	6	190	72	1	1	1	2	2
GLUL_2679	2	27	1	6	2	40	150	2	0	2	1	24	2	1	20	3	3	1	3	42	11	1	2	40	1	106	52	97	138	67	23	1	1	1	86	133	4	3	6	134	129	1	133	41	2	70	1	2	51
GMCL1_2681	32	0	1	133	2	3	4	0	0	7	1	2	2	2	52	1	2	4	43	1	74	3	3	3	2	4	0	97	14	76	31	2	0	0	36	2	0	30	9	74	41	60	36	0	0	1	3	1	1
GMFB_2684	72	47	181	52	8	4	102	6	1	47	41	49	47	3	1	2	8	4	6	2	22	3	42	6	166	67	2	27	59	108	1	3	1	23	110	104	97	97	119	22	0	1	97	1	0	2	1	1	17
GMNN_2688	29	2	1	1	2	0	37	1	1	4	42	7	27	2	81	1	2	2	2	2	0	4	2	0	39	43	38	3	44	8	44	5	26	37	29	74	0	3	52	23	41	2	88	47	1	2	3	1	46
GNA11_2692	91	2	2	3	1	3	1	44	70	0	1	1	2	1	1	3	3	3	0	2	0	1	0	1	3	26	51	346	191	35	34	2	1	0	1	1	3	1	0	29	0	2	117	3	0	0	0	1	1
GNA15_2693	34	27	54	118	4	2	6	47	2	126	4	113	35	1	4	49	54	41	1	36	2	7	24	2	0	37	1	15	69	67	47	42	0	51	4	217	42	161	84	69	1	0	70	73	0	1	64	0	3
GNAI1_2696	46	0	0	0	1	0	2	27	0	0	3	39	1	0	0	0	0	2	2	1	0	1	0	1	3	119	0	159	4	29	1	39	1	0	25	1	1	1	1	37	4	48	1	0	1	1	0	0	1
GNAL_2698	39	32	77	53	2	2	56	2	4	49	1	5	188	40	2	5	3	37	4	13	43	3	3	3	5	36	59	55	2	59	26	1	45	0	120	1	1	1	24	101	127	0	25	153	0	2	0	1	57
GNAS_2704	163	152	187	59	95	210	158	200	49	270	175	122	86	142	188	40	213	109	114	27	58	60	41	56	90	261	184	554	292	275	226	139	94	66	148	279	385	605	32	229	220	424	134	220	43	78	64	68	92
RACK1_2708	817	898	537	741	145	853	697	850	324	1434	1122	824	895	606	1232	586	995	409	730	580	420	239	427	977	907	954	488	2054	1408	884	362	754	359	724	970	1172	1877	2024	1270	934	1196	936	707	734	282	188	108	617	1003
GNB5_2709	69	80	2	3	0	0	2	46	2	42	41	30	3	1	41	2	0	0	2	0	0	4	3	1	1	73	0	1	23	2	31	1	1	34	1	47	1	3	2	55	138	2	2	0	61	2	0	66	3
GNE_2710	77	6	2	55	54	3	7	5	2	5	3	21	11	5	3	7	59	86	6	146	98	5	7	78	3	64	47	184	136	218	44	6	45	38	52	34	41	4	107	143	2	86	2	97	1	43	2	7	0
GNMT_2719	41	1	1	2	0	1	15	3	2	0	0	3	0	1	51	1	0	72	47	47	3	3	2	4	1	1	1	74	1	46	3	2	1	4	2	1	49	1	0	0	0	0	0	1	1	0	2	2	2
GNPDA1_2723	0	0	0	0	0	0	0	0	0	0	0	0	0	0	0	0	0	0	0	0	0	0	0	0	0	0	0	0	0	0	0	0	0	0	29	0	0	0	0	0	0	0	0	0	0	0	0	0	0
GNS_2725	285	278	114	174	15	58	309	133	135	213	47	133	211	81	561	57	75	252	73	116	41	74	67	202	116	343	154	184	273	430	153	92	419	175	267	121	340	427	222	300	377	255	326	113	73	114	64	17	249
GOLIM4_2731	28	2	2	30	93	2	114	3	28	1	2	79	4	9	1	3	3	29	39	1	0	5	51	53	0	3	1	17	82	35	45	1	0	31	39	45	23	51	52	25	40	3	33	54	1	23	0	2	13
GOLT1B_2734	47	31	23	3	2	2	1	2	0	2	0	2	32	2	2	2	2	4	2	37	0	1	3	81	0	22	68	3	18	49	27	38	0	53	75	0	0	1	0	12	79	0	2	37	0	0	1	1	0
GOT1_2737	234	217	228	153	271	153	219	104	157	42	83	94	196	74	150	17	118	97	48	322	66	28	121	34	17	404	73	348	762	879	139	163	90	219	317	117	155	152	111	509	279	55	522	337	87	45	138	335	229
GPATCH8_2740	69	104	56	7	7	5	12	51	45	13	19	13	52	41	41	61	17	88	8	55	3	2	7	110	1	67	4	93	155	109	5	11	67	31	51	83	143	140	78	96	63	54	93	162	6	3	2	5	0
GPBP1L1_2743	134	8	122	72	7	44	109	44	54	10	3	59	12	93	181	50	13	148	7	9	48	52	59	40	58	205	115	170	257	432	141	9	93	34	88	4	50	139	10	286	181	4	125	105	3	11	4	193	56
GPC1_2744	16	54	108	8	1	49	61	28	3	3	51	31	55	56	33	98	3	52	4	19	15	49	2	53	2	248	49	114	152	170	68	1	102	9	14	74	142	52	114	55	45	61	53	37	1	1	0	2	21
GPER1_2750	104	78	7	37	6	115	103	64	34	47	3	49	11	5	4	49	2	4	55	197	44	5	41	65	42	334	2	131	300	281	209	6	29	88	277	5	43	6	6	281	115	2	98	272	2	1	5	123	15
GPI_2753	60	108	62	67	9	52	18	121	3	78	120	73	73	110	47	41	30	78	118	16	99	59	55	75	56	11	11	162	230	114	103	31	9	30	86	13	113	117	50	114	164	9	16	62	1	7	9	136	52
GPR157_2759	0	0	0	0	0	0	44	24	0	59	0	0	0	0	0	41	0	0	0	1	0	0	0	0	1	0	92	1	1	32	19	0	0	0	0	0	26	1	3	1	0	0	0	0	0	0	1	0	0
GPR17_2760	1	42	0	0	3	0	1	110	1	3	51	18	1	2	3	0	0	4	3	0	0	3	2	1	2	122	4	1	93	54	32	35	127	1	33	0	0	1	28	24	0	0	55	26	1	2	55	5	2
ADGRG1_2761	109	81	11	8	13	173	141	73	91	169	89	135	96	97	57	92	106	134	48	156	54	15	12	159	53	237	73	235	181	153	169	13	90	74	127	296	348	315	11	247	53	155	44	235	4	53	101	138	60
GPSM3_2763	40	3	1	49	1	0	60	34	93	49	38	50	4	110	44	9	2	65	4	55	1	4	3	3	5	116	45	197	79	113	95	0	4	8	35	203	4	4	66	68	0	126	2	12	4	0	1	2	41
GPX1_2765	0	0	1	1	0	0	1	1	0	0	18	1	0	0	1	1	2	48	0	2	8	0	1	0	1	48	0	72	0	1	34	23	3	1	36	0	0	0	0	0	0	22	0	0	0	0	0	0	0
GPX2_2766	15	8	213	73	6	6	42	80	3	7	101	6	132	131	33	12	56	12	2	46	48	7	3	54	45	105	1	127	120	245	193	38	64	61	36	1	83	50	6	162	61	0	130	40	2	1	3	4	59
GPX4_2768	45	108	101	201	235	4	14	180	42	212	122	87	35	40	245	6	123	197	86	124	46	28	57	33	136	157	21	181	203	76	166	52	50	122	76	309	650	329	174	74	274	168	82	214	52	8	5	148	151
GRB10_2771	95	93	59	14	8	257	68	205	85	94	129	73	77	6	124	50	17	80	6	37	68	14	11	46	59	68	135	135	277	188	36	66	54	50	57	63	141	80	46	182	163	27	43	186	2	89	9	5	30
GRB2_2774	7	62	6	3	8	112	11	98	6	4	50	6	6	46	88	52	9	7	52	3	5	11	45	15	44	85	4	13	73	78	25	40	34	5	67	59	145	8	38	132	5	18	78	106	0	3	4	5	2
GREB1_2776	16	89	1	48	3	2	39	42	112	4	4	32	40	4	77	7	3	66	3	55	4	2	0	59	60	49	102	137	214	56	94	47	82	61	11	6	28	35	30	71	70	2	107	109	11	7	2	110	71
GREB1_2777	0	0	0	0	0	0	0	0	0	0	0	0	0	0	0	0	0	0	0	0	0	0	0	0	0	0	0	0	0	0	1	0	0	0	0	0	0	0	0	0	0	0	0	0	0	0	0	0	0
GREB1_2778	69	3	3	50	1	5	50	93	32	72	5	32	5	94	85	55	2	1	39	101	1	3	3	1	3	2	50	32	22	120	186	44	1	101	167	134	6	165	112	87	46	2	6	224	19	2	26	3	8
GRIN1_2787	0	7	0	0	0	0	0	5	0	0	0	0	4	3	0	0	0	12	6	0	0	0	9	4	0	0	0	1	0	0	0	0	0	0	0	0	2	0	0	0	0	0	8	3	0	0	3	4	9
GRIN2B_2791	2	16	0	0	0	0	96	0	2	4	1	0	0	2	36	0	1	1	0	2	1	0	0	8	1	1	0	1	45	126	37	1	24	0	10	0	2	3	0	34	0	0	28	0	0	0	0	0	2
GRIN2C_2792	26	0	2	4	0	0	0	0	34	1	1	3	37	1	2	26	0	58	41	2	49	1	2	44	1	1	1	40	83	80	34	0	3	1	56	44	1	0	27	48	0	2	45	0	1	3	1	46	2
GRM4_2797	156	2	9	5	5	88	60	60	124	5	7	3	5	117	114	11	6	34	3	62	162	5	8	3	5	149	96	302	165	344	114	2	34	66	204	69	60	2	1	190	43	2	224	150	2	1	0	56	3
GRM8_2798	182	87	19	3	4	3	55	92	6	103	1	29	48	81	35	3	6	121	68	46	3	2	1	2	2	88	2	215	130	140	152	3	3	30	125	83	108	3	8	71	163	2	196	167	1	37	65	146	17
GRN_2799	68	94	40	5	45	76	82	61	44	68	44	41	40	135	148	65	90	91	3	115	86	4	9	18	29	161	63	233	207	169	80	36	32	85	65	67	126	74	120	260	52	92	38	190	64	3	67	5	55
GRSF1_2801	54	23	2	53	4	7	86	42	4	36	2	3	7	53	0	4	2	3	2	49	47	1	4	39	0	1	0	85	95	74	1	10	3	88	53	2	49	48	49	191	1	78	97	50	1	0	3	64	3
GRWD1_2804	106	64	71	61	8	30	108	43	48	84	83	33	91	95	23	8	127	50	4	201	23	9	39	5	41	453	87	138	396	386	322	86	67	92	256	168	39	49	45	170	159	84	187	224	1	227	5	6	33
GSK3A_2809	339	294	242	64	111	122	279	156	270	239	138	239	246	182	497	179	150	117	97	57	118	77	23	181	171	188	43	457	601	643	189	116	188	224	334	616	487	504	619	608	416	259	417	481	30	65	102	248	483
GSK3B_2810	468	469	202	339	160	574	354	548	315	524	389	430	658	304	612	465	253	317	392	326	140	191	77	263	457	471	143	875	591	1180	376	126	357	391	398	513	703	805	494	527	458	356	155	328	60	140	13	404	376
GSPT1_2812	140	73	2	36	5	9	67	53	87	44	109	9	99	60	46	42	166	182	41	8	98	26	64	49	6	108	54	230	193	126	224	68	43	78	140	62	140	91	214	107	97	165	159	113	4	5	60	45	13
GSS_2814	397	192	368	148	232	45	134	163	139	184	197	254	383	32	162	376	309	159	59	336	54	138	75	122	251	131	140	579	580	559	248	136	131	166	350	472	526	510	314	425	645	278	369	318	38	317	204	230	360
GSTA2_2817	192	96	165	276	4	8	134	5	74	52	7	19	86	43	14	13	4	117	45	96	61	2	7	4	11	357	168	262	523	399	177	11	38	103	184	156	64	1	180	376	126	4	198	372	30	4	2	127	47
GSTA3_2818	6	3	4	105	5	46	4	86	28	4	66	80	4	1	2	4	1	73	6	4	2	0	4	1	4	40	2	48	6	1	3	6	6	19	3	3	146	36	56	69	1	24	2	82	0	3	3	5	2
GSTM2_2823	383	366	325	113	85	579	554	321	335	183	196	579	562	446	315	579	422	242	194	124	281	104	208	303	351	488	296	809	684	323	387	121	379	594	343	1114	813	762	640	549	525	503	440	477	194	236	321	395	279
GSTM3_2824	34	1	1	40	1	62	1	1	15	48	2	5	1	0	0	4	1	1	0	3	0	2	0	40	2	36	2	83	62	77	8	2	50	38	21	2	0	46	42	1	0	1	49	0	0	1	2	1	31
GSTP1_2826	672	759	520	346	438	434	560	785	268	1147	725	611	755	607	1094	843	756	561	217	371	466	202	341	420	733	475	566	1107	1137	920	271	605	503	533	717	1096	1821	2351	672	734	854	758	456	1149	200	219	178	595	871
GSTZ1_2830	0	0	54	0	0	3	1	1	0	0	0	46	2	0	1	49	4	1	0	59	2	1	0	2	1	2	0	33	0	11	0	61	30	3	1	57	2	51	0	0	1	0	0	0	0	1	2	0	1
GTF2B_2834	4	31	1	2	2	1	3	47	5	2	2	5	32	4	37	6	1	0	22	45	44	4	1	3	5	26	23	67	145	157	31	21	5	62	61	81	42	1	4	40	0	1	69	103	2	0	0	1	0
GTF2E2_2835	94	49	60	2	2	44	52	6	42	112	2	39	52	51	68	3	7	6	79	7	64	37	4	73	7	13	35	195	150	90	50	6	42	9	46	167	130	130	95	151	80	6	88	0	0	2	0	3	41
GTF2H2C_2837	162	164	52	37	90	52	94	3	80	8	3	126	12	6	48	134	29	10	7	151	11	13	8	40	76	10	151	141	119	148	88	54	85	32	157	232	67	86	84	121	55	134	302	125	49	58	0	49	10
GTF3C2_2842	440	688	382	249	59	199	359	479	353	601	428	368	520	417	687	420	364	347	275	356	435	173	134	138	473	969	450	1081	1234	1186	508	184	321	346	803	1151	959	1106	620	1062	626	574	674	599	130	169	208	299	449
GTF3C5_2843	1	0	0	0	52	0	3	3	0	43	1	3	2	0	33	0	61	43	1	2	42	1	27	4	0	3	0	3	24	33	1	12	0	12	1	3	59	79	3	0	0	1	25	25	40	0	1	1	0
GTPBP8_2849	197	66	73	9	106	58	231	96	56	136	63	124	64	13	161	47	62	86	53	97	84	19	18	103	58	243	11	384	262	551	204	84	301	90	246	125	53	286	132	301	97	48	171	113	75	1	74	116	81
GUSB_2851	4	119	6	4	1	6	9	39	4	1	2	56	51	35	5	7	5	40	6	2	3	6	1	1	34	37	3	79	180	10	67	128	45	3	68	0	49	37	40	70	7	1	92	2	0	1	0	1	4
GYG1_2852	104	66	6	27	4	110	206	3	56	18	7	117	56	63	44	58	20	57	6	144	29	4	9	7	44	213	130	370	331	308	103	38	82	114	134	1	153	5	16	252	119	41	109	49	25	5	1	16	66
GZMB_2856	133	49	2	110	4	52	226	40	84	54	7	36	54	6	44	10	9	6	50	179	60	15	12	52	100	253	3	259	207	452	48	43	49	74	413	50	84	4	88	315	53	2	231	8	2	3	4	77	6
H2AX_2861	255	52	224	180	12	231	135	281	65	144	276	208	72	178	36	221	162	201	30	68	72	151	83	25	151	201	11	156	493	380	189	78	172	307	425	166	316	344	181	254	584	133	227	146	33	75	30	276	120
HACL1_2869	2	1	1	65	4	0	52	2	0	1	0	3	120	3	0	1	2	3	44	1	69	3	2	1	1	4	3	3	40	49	111	1	2	1	6	214	42	31	1	3	1	44	0	38	0	1	0	5	50
HADH_2872	1	2	50	0	0	41	0	0	0	1	0	0	29	0	37	29	1	0	0	0	0	2	0	1	0	36	0	40	34	5	0	0	0	72	1	0	0	0	34	10	51	7	1	0	0	0	0	0	0
HADHA_2875	241	309	95	241	18	146	317	293	86	172	103	174	210	43	207	142	290	185	284	274	115	34	140	91	64	412	162	703	493	510	459	82	54	272	438	217	341	329	281	439	214	202	378	204	68	66	120	285	311
HAT1_2880	209	15	106	87	10	8	81	184	19	93	86	108	214	13	155	261	35	86	16	40	83	34	10	10	125	173	7	260	186	194	66	41	94	111	83	71	224	121	68	169	106	104	95	106	37	12	57	4	99
HAUS3_2882	198	32	67	14	10	121	242	35	94	13	30	120	63	7	235	69	6	110	10	103	106	5	36	50	3	307	37	138	379	373	316	113	17	148	198	61	68	174	255	308	367	2	45	183	1	3	5	224	136
HAVCR1_2885	0	0	1	0	0	0	0	0	0	0	0	0	43	0	1	0	0	0	0	0	1	0	1	0	0	1	0	0	0	0	1	0	0	1	0	0	0	0	0	0	0	0	0	0	0	0	0	0	0
HBEGF_2892	42	48	2	25	2	35	16	94	2	80	4	7	32	10	88	3	11	31	114	44	46	3	5	1	2	28	47	98	178	224	158	30	13	55	109	115	45	74	94	111	55	0	20	45	0	4	0	63	55
HDAC1_2897	482	292	405	257	133	152	111	333	46	485	150	202	264	102	246	353	383	279	74	264	299	148	57	154	385	238	88	399	483	805	171	153	132	280	488	476	183	690	405	350	540	417	189	453	16	16	177	74	377
HDAC2_2900	436	423	126	224	96	393	599	336	189	503	411	376	628	189	823	291	474	250	241	348	81	109	182	345	172	721	210	713	750	865	337	482	203	405	476	776	606	1165	713	625	539	689	515	510	85	57	105	390	994
HDC_2905	392	234	72	155	100	91	12	86	26	118	267	42	74	42	171	7	67	41	9	12	92	18	42	17	218	361	127	391	365	478	229	113	154	150	310	176	56	113	112	219	130	48	109	376	36	4	66	171	2
HDGFL2_2906	235	180	113	196	60	159	54	67	7	86	51	45	47	41	158	56	165	117	7	121	5	46	14	78	196	201	36	271	185	246	71	58	72	90	161	58	105	65	226	95	55	237	147	130	45	166	16	110	211
HDGFL3_2909	157	75	48	115	66	141	46	9	12	119	8	116	92	17	43	89	11	42	15	42	66	16	120	61	43	427	117	393	299	522	294	5	142	97	284	113	203	13	115	237	182	160	160	165	42	11	75	126	63
HDLBP_2912	281	258	259	80	248	400	246	440	162	478	404	291	287	164	509	216	264	204	125	215	192	79	118	140	381	247	160	470	558	325	138	153	180	220	394	307	694	1032	446	655	121	400	462	405	54	190	16	159	251
HEATR1_2915	172	53	43	111	47	91	302	99	106	10	10	79	53	57	11	14	9	36	6	44	125	13	11	43	138	152	46	454	429	284	104	6	50	137	227	142	14	52	10	177	60	5	206	180	3	66	3	216	58
HEATR5A_2918	24	1	1	0	40	1	2	0	27	1	0	66	54	51	3	1	4	30	2	0	0	0	0	1	0	1	0	48	4	36	55	1	1	2	2	102	46	2	37	21	1	33	15	1	1	1	0	0	64
HEBP1_2919	280	229	8	206	54	158	232	144	110	225	153	76	84	123	209	117	135	132	133	253	172	33	26	212	25	394	7	835	477	451	279	79	105	176	199	76	359	280	170	394	406	52	271	171	3	223	2	111	58
HEIH_2921	28	47	92	13	68	74	111	3	51	5	2	29	61	10	6	8	7	118	45	3	191	52	9	4	5	59	4	6	178	172	46	13	84	51	132	4	58	60	24	70	143	1	82	70	31	61	1	59	109
HERC6_2923	33	79	2	59	1	4	6	89	68	130	4	2	9	1	88	2	5	16	2	55	50	39	44	8	52	12	57	135	28	189	86	6	45	65	89	89	2	51	18	136	4	90	205	1	1	0	0	2	52
HERPUD1_2924	207	196	193	64	164	237	221	179	13	218	118	52	287	403	210	70	257	219	55	86	18	17	150	55	146	372	56	527	392	499	102	62	79	98	274	441	240	107	284	264	385	121	318	337	94	183	3	268	170
HES1_2925	361	301	40	93	107	78	173	279	113	253	226	52	57	155	195	228	214	118	227	159	68	31	47	33	96	383	45	278	290	221	191	49	109	155	249	534	680	295	180	163	105	132	299	76	58	67	56	404	509
HES6_2926	0	0	0	1	0	1	0	0	0	0	0	0	0	0	0	0	0	0	0	1	0	0	1	0	0	0	2	1	0	1	6	0	0	0	0	15	0	0	32	0	0	0	28	1	0	0	0	0	2
HEXA_2929	72	48	9	14	9	7	63	21	92	191	89	96	8	60	87	163	61	85	6	10	7	8	8	33	4	88	1	93	217	75	103	14	9	70	97	51	89	86	93	115	257	132	84	143	3	2	3	7	8
HEXB_2932	670	699	272	281	224	280	781	704	686	617	352	437	352	342	692	303	361	790	270	361	238	155	249	575	398	671	350	967	1092	972	634	400	358	294	837	685	1043	892	623	954	809	425	817	582	62	178	141	467	736
EPB41L4A-AS1_2937	265	345	256	147	158	233	197	226	364	449	315	300	308	212	282	367	372	358	121	220	223	91	209	465	167	541	161	405	565	195	246	135	351	318	415	619	805	614	267	232	544	461	390	165	55	182	123	84	379
HGC6.3_2938	0	0	0	68	0	7	0	0	0	0	0	0	0	4	0	0	2	38	2	0	0	0	1	0	0	0	25	51	0	70	1	0	0	19	0	1	0	0	13	0	94	0	0	1	0	0	0	67	2
HGF_2939	108	2	3	41	4	6	2	51	41	53	0	8	2	83	35	2	3	3	68	1	19	4	7	53	48	4	51	98	87	237	131	5	0	33	139	86	5	3	25	86	1	3	105	139	1	2	1	77	6
MFSD14A_2943	145	238	78	264	13	142	344	160	124	251	55	88	185	19	187	251	83	143	50	97	64	21	17	24	99	507	87	521	434	497	243	21	85	89	381	246	223	392	212	187	325	126	373	205	35	10	69	78	158
HIF1A_2945	157	90	107	77	113	62	16	91	34	165	105	101	105	19	137	16	18	116	95	38	10	68	13	76	2	192	64	369	274	271	211	57	75	82	141	13	114	193	109	223	223	114	359	46	39	59	3	13	43
H1-2_2950	198	189	251	61	12	270	410	253	48	79	139	215	306	75	170	145	144	170	129	98	146	93	58	72	253	200	60	438	430	312	226	142	83	217	111	224	300	463	220	233	402	168	106	71	45	20	2	125	191
H2AC8_2951	32	9	1	52	4	4	131	37	3	6	45	73	43	1	2	73	8	32	48	24	52	14	3	2	2	1	4	86	138	94	28	13	45	86	30	50	76	62	94	21	5	4	47	138	2	4	6	94	32
H2BC8_2953	29	26	116	201	5	50	66	36	26	5	54	1	5	94	40	4	6	45	43	53	6	52	41	50	3	118	3	227	222	325	12	50	44	181	14	47	39	4	0	69	80	1	78	152	1	1	63	4	172
H2BC9_2954	65	25	3	5	84	52	32	1	35	43	4	10	157	5	3	3	52	103	1	2	31	3	3	1	3	45	22	77	78	81	89	1	4	51	20	1	2	47	1	45	65	1	105	32	0	2	1	55	2
H2BC12_2955	208	43	34	88	3	3	146	3	3	4	1	30	36	3	4	1	9	1	2	40	1	4	3	3	22	85	31	69	47	227	31	1	2	4	94	70	2	1	0	75	118	2	47	0	1	2	1	0	2
H2BC14_2956	78	92	43	116	4	4	73	36	1	6	35	14	4	61	108	142	63	3	3	20	9	17	32	5	46	190	68	165	263	48	57	19	4	44	94	2	95	75	71	94	4	93	89	63	4	31	0	65	2
H3C10_2957	27	51	0	1	6	94	29	26	4	42	2	35	108	1	95	78	39	1	0	1	2	29	5	2	5	5	30	93	58	203	27	67	4	75	43	25	93	113	2	18	30	29	25	54	0	70	1	6	92
H4C5_2958	35	115	248	61	6	194	144	108	11	10	123	110	63	71	150	68	219	63	117	61	6	37	50	24	98	84	60	253	161	196	106	72	39	63	88	98	289	270	152	61	156	201	18	117	4	9	9	209	17
H4C11_2959	13	24	5	3	2	45	41	70	3	81	0	57	26	108	82	42	15	73	7	83	31	6	1	34	70	79	69	84	34	220	28	19	4	26	27	43	1	52	98	122	5	65	197	53	6	4	1	37	85
H4C12_2960	318	307	234	59	21	201	395	190	114	207	161	207	195	68	415	257	280	177	18	243	156	149	95	100	107	377	297	369	312	563	380	225	241	285	330	189	526	439	462	425	356	261	347	339	11	125	12	246	154
H4C13_2961	43	1	0	1	1	4	3	1	1	2	1	2	2	56	0	3	2	1	1	74	61	3	3	4	2	4	101	130	59	18	54	3	1	2	39	1	46	0	0	80	1	0	0	46	0	3	63	58	0
H2AC19_2964	59	102	11	20	14	12	96	112	143	300	302	223	122	20	297	165	160	85	91	62	47	72	22	68	196	151	74	245	426	314	100	63	18	164	114	380	411	403	137	204	182	142	101	166	4	140	4	95	235
H2BC21_2966	40	40	1	64	3	47	113	2	37	4	4	48	50	85	44	4	5	6	35	7	51	2	48	138	5	179	5	81	142	75	38	4	44	24	92	69	1	3	81	122	197	41	29	177	2	1	1	54	4
HJURP_2968	82	32	91	6	1	5	15	75	124	6	105	93	64	49	44	9	9	7	49	48	5	7	6	5	11	204	8	506	211	386	193	53	48	62	442	191	58	6	87	321	108	60	305	169	3	132	2	195	55
HK1_2971	266	163	247	270	63	175	366	587	68	252	182	272	66	130	239	181	338	289	293	133	119	66	159	181	221	269	161	519	555	467	196	168	57	99	386	493	545	566	485	236	282	256	343	436	60	19	139	144	140
HLA-A_2975	1086	922	103	253	276	419	1609	854	447	1697	709	289	942	294	709	285	429	940	749	114	127	144	313	204	938	247	141	126	119	2777	664	875	568	615	756	1023	2057	2009	161	127	755	719	2124	1292	253	213	209	55	147
HLA-B_2976	899	954	550	553	270	746	872	1775	549	2877	923	558	847	541	622	1090	1348	643	607	664	619	388	344	319	2061	860	268	1700	1867	4173	939	286	836	735	988	1506	1719	1538	1277	1458	1951	1007	1680	1402	375	244	67	366	767
HLA-C_2979	306	165	213	168	43	277	505	556	520	1862	646	200	593	42	164	443	360	166	142	205	114	93	204	155	401	353	272	1009	720	3531	766	248	484	376	422	342	867	739	941	825	363	377	679	669	56	83	174	192	672
HLA-DPA1_2983	50	42	83	8	120	59	2	45	111	36	1	33	96	63	137	9	1	50	3	53	97	2	5	6	2	36	71	158	186	314	141	12	5	128	179	6	49	3	0	111	2	0	0	0	41	60	1	167	108
HLA-DQA1_2987	119	117	105	95	27	50	212	50	107	79	9	42	41	38	130	10	27	94	43	165	16	14	14	36	68	214	58	190	167	140	159	35	112	6	165	231	251	104	24	281	192	105	134	167	3	9	2	82	24
HLA-DQB1_2990	417	327	414	360	233	450	239	658	251	1974	737	105	316	247	474	120	310	539	403	169	209	50	200	208	1012	428	446	353	445	2826	446	114	202	187	526	897	704	787	562	575	696	277	577	301	61	165	75	364	455
HLA-DRA_2993	156	261	134	95	57	160	92	259	163	799	371	132	113	144	86	23	104	172	121	52	77	58	162	34	413	295	94	751	251	840	132	90	64	66	225	228	423	359	180	341	244	426	139	145	8	69	3	126	203
HLA-DRB1_2994	21	18	9	38	15	482	371	33	20	1725	405	34	21	162	506	187	201	227	133	183	227	40	33	24	19	96	141	424	327	1654	219	27	144	86	547	657	1518	1096	32	31	7	3	7	10	11	16	4	277	247
HLA-DRB3_2995	0	1	3	3	3	49	90	3	2	1	37	1	1	34	139	64	3	2	76	85	7	2	3	1	2	40	71	177	95	58	30	2	94	30	181	156	99	86	4	2	0	0	0	2	1	1	3	41	61
HLA-DRB5_2997	268	177	62	98	6	49	21	194	166	37	45	137	82	87	53	9	18	32	58	43	101	16	53	152	657	21	12	447	212	113	65	57	163	83	124	6	157	95	83	107	126	78	41	6	55	10	3	120	432
HLA-E_3000	34	6	1	19	3	9	49	102	2	58	157	30	6	70	38	72	76	147	5	2	4	8	61	81	73	10	96	123	65	219	4	6	53	47	169	105	89	182	253	175	49	5	37	97	38	3	2	6	13
HLA-F_3003	44	85	2	0	45	3	34	81	42	48	63	1	37	1	34	0	2	2	0	1	44	26	2	1	28	88	41	79	3	215	68	3	2	59	28	2	72	101	4	145	45	9	59	44	0	2	0	1	2
HMBS_3012	2	1	0	1	1	2	3	1	0	0	0	0	0	0	0	1	5	0	1	1	0	0	50	0	0	76	0	40	1	0	0	1	1	0	0	1	1	1	2	1	41	0	1	1	0	0	0	63	1
HMG20B_3013	4	33	18	52	7	90	4	3	2	3	50	5	2	64	127	1	42	71	27	17	3	5	2	115	81	37	4	51	237	84	2	3	95	64	5	207	65	3	1	70	126	45	3	39	1	0	0	43	24
HMGA2_3022	12	1	0	44	0	1	17	23	1	0	0	9	1	1	0	0	10	1	0	0	0	7	0	0	0	0	0	19	13	0	0	57	0	6	0	7	0	6	0	0	2	48	2	0	0	2	0	1	0
HMGB1_3023	59	68	2	65	4	3	57	8	36	33	164	53	70	62	93	6	8	93	23	100	103	3	0	6	4	244	45	82	276	149	146	52	122	79	70	71	117	60	32	111	31	72	119	2	30	73	2	63	30
HMGCR_3029	117	90	44	24	131	150	17	55	52	19	240	119	180	61	120	20	220	158	124	215	115	98	323	68	197	262	67	323	372	272	35	87	10	83	130	450	283	435	224	207	157	361	90	212	37	10	81	58	132
HMMR_3040	370	210	9	96	14	142	513	12	148	55	35	267	57	222	189	55	157	50	158	232	384	55	75	112	94	529	88	576	700	579	313	170	255	293	249	224	116	167	195	328	293	25	368	384	39	16	79	111	104
HMOX1_3041	334	131	344	243	18	156	342	138	145	731	732	183	481	52	140	203	168	158	325	258	143	33	121	84	110	347	41	561	657	771	446	336	187	221	537	702	613	856	379	539	915	522	310	141	10	133	94	192	633
JPT2_3042	63	2	5	78	6	120	84	66	75	38	41	31	4	108	52	58	105	2	42	131	2	4	67	3	135	238	30	100	89	60	38	5	3	73	59	4	171	8	104	200	184	70	173	206	22	4	143	112	179
HNF1A_3043	0	34	2	3	2	0	105	6	50	65	45	101	1	4	45	2	3	95	71	2	2	1	3	32	2	38	1	9	133	337	88	76	49	27	26	51	44	2	3	184	34	1	141	108	2	110	0	30	42
HNRNPA2B1_3054	1752	2210	970	1078	721	1591	1721	2723	1131	2825	1472	2245	2218	1633	1722	2026	1972	1644	886	911	1014	417	843	1059	2234	1662	1108	2688	2398	3429	2032	825	1054	1527	1518	3064	4619	4432	2146	1999	2870	2599	2128	1743	434	680	604	1223	1710
HNRNPA3_3057	255	154	168	126	55	61	121	157	115	113	206	131	230	82	321	215	232	137	155	84	304	144	87	156	169	354	155	597	362	486	174	104	41	365	190	244	655	515	326	357	184	266	442	115	70	7	12	160	247
HNRNPF_3064	17	49	11	44	47	56	179	53	6	3	55	68	90	113	116	3	3	33	37	57	3	6	46	4	121	168	4	55	176	113	201	20	33	77	30	47	5	22	72	156	1	5	54	30	2	2	1	96	5
HOMER2_3072	147	93	86	19	42	71	69	50	48	10	53	121	63	7	184	9	6	139	109	157	104	19	10	14	42	314	137	286	372	280	164	71	24	189	350	333	161	213	194	320	164	10	236	127	39	2	3	38	28
HOXA10_3077	164	134	8	50	7	52	229	78	172	48	125	53	59	1	15	72	18	57	53	31	115	10	15	136	39	154	43	334	345	377	247	110	61	50	155	92	106	62	82	211	195	145	183	73	123	51	2	5	4
HOXA5_3080	58	77	82	115	9	57	146	124	5	28	28	77	20	46	113	35	54	37	184	91	74	44	6	6	36	105	169	181	190	268	88	5	82	50	220	1	1	21	63	132	121	127	56	91	49	2	2	3	108
HP_3085	46	3	3	55	92	4	162	1	2	2	2	16	5	0	61	6	4	2	82	5	0	8	2	0	2	121	4	54	121	162	155	10	188	5	139	2	64	4	2	88	27	46	79	100	0	61	1	63	50
HP1BP3_3088	1589	1643	1001	1080	697	1213	1464	1334	1047	1174	1059	1508	1779	1402	1681	1137	1676	1210	777	1260	1000	355	630	723	1216	1501	488	2547	2192	2610	1464	864	978	1096	2190	3163	2453	3659	1945	2104	3529	2239	1983	1887	205	448	507	1143	2877
HPN_3091	64	13	1	63	43	57	228	63	94	2	3	43	37	2	68	2	5	46	3	41	5	38	4	39	3	29	104	204	150	151	174	2	2	28	40	56	90	51	9	177	2	40	144	144	4	68	52	3	102
HPR_3094	140	94	127	55	4	9	17	2	53	8	2	42	71	45	83	4	10	4	3	100	40	2	6	66	25	204	7	435	408	475	94	87	120	85	112	43	2	3	32	135	64	69	128	117	1	3	3	65	39
HRAS_3100	0	0	1	1	0	1	1	23	0	63	1	3	1	44	1	0	1	3	0	60	1	3	1	1	41	2	0	3	1	37	1	1	40	8	0	0	0	45	1	15	31	0	0	0	0	0	0	1	1
HRAS_3101	1187	1738	1977	893	362	1943	1584	1227	979	1420	1097	596	891	742	1428	1109	1707	1183	1042	719	927	364	911	531	553	1731	1002	2357	1811	1938	1077	941	741	1237	1539	2937	1971	2392	1619	1249	1867	1742	1522	1636	199	378	438	1007	1710
HRAS_3102	0	0	0	0	0	1	0	1	0	0	53	0	46	1	0	2	0	0	0	0	0	0	0	0	0	0	0	0	0	1	0	0	0	0	0	0	0	0	0	21	1	0	23	0	0	0	0	0	0
HS2ST1_3103	69	160	267	88	38	294	102	247	64	127	185	169	341	150	215	435	177	324	133	159	142	97	107	222	16	262	71	484	434	208	276	182	71	80	168	216	557	682	424	442	793	374	346	173	13	51	6	137	282
HS2ST1_3104	68	74	43	0	51	5	52	1	1	0	49	13	4	46	94	2	4	0	33	32	15	5	1	3	3	46	37	208	45	90	102	5	3	109	87	42	2	3	3	77	1	0	15	0	1	0	0	0	0
HS3ST3A1_3108	217	3	32	8	36	41	346	1	43	72	3	108	91	73	161	8	8	8	37	60	200	14	53	48	9	317	42	77	140	346	154	33	106	151	265	22	48	4	164	308	151	46	404	447	5	1	60	4	4
HS6ST1_3109	341	175	126	24	61	106	160	14	118	205	43	75	100	101	287	57	56	164	78	118	134	13	8	36	15	155	258	446	413	449	281	95	167	148	139	191	10	60	101	354	146	132	389	303	4	125	3	7	3
HSD11B1L_3110	34	5	27	109	2	4	69	2	38	34	37	42	4	8	26	89	1	116	70	5	50	4	1	42	1	131	57	204	158	130	50	4	0	45	42	47	3	45	14	97	2	57	20	120	0	70	0	3	1
HSD17B10_3112	24	2	46	6	2	4	8	8	3	6	5	9	46	10	52	2	3	36	5	6	122	10	4	6	4	103	121	366	199	173	208	8	44	41	123	57	74	69	3	94	74	5	142	201	2	6	64	45	184
HSD17B11_3115	31	69	3	3	2	100	26	79	4	180	46	6	75	109	30	136	11	94	78	57	3	13	7	58	75	45	75	8	5	164	24	6	49	80	5	246	63	93	79	68	2	134	94	143	1	5	4	68	6
HSD17B3_3119	0	0	0	0	0	0	0	0	0	0	0	0	0	0	0	0	0	0	0	0	0	0	0	0	0	0	0	1	0	0	0	0	0	0	0	1	0	0	0	28	0	0	0	0	0	0	0	2	0
HSF2BP_3124	0	32	2	1	5	3	64	2	0	42	1	1	0	14	1	0	4	2	1	66	50	1	35	53	2	53	7	113	1	60	3	1	86	3	70	1	59	1	75	67	0	50	9	28	0	0	1	15	29
HSP90AA1_3127	341	373	116	201	98	490	293	430	156	512	200	331	433	404	554	329	432	399	166	76	143	38	96	114	79	554	160	372	393	733	567	157	342	200	615	439	1156	990	557	601	1061	425	427	384	200	160	156	155	669
HSP90AB1_3128	1425	1645	691	852	652	939	1190	1858	361	1430	1274	2301	1340	1303	2722	1285	1576	2144	723	1296	824	262	424	825	537	1146	245	1458	1409	1249	1063	721	1585	1060	1149	1400	2129	1870	1560	1384	1829	1428	970	1418	279	478	659	501	1787
HSPA13_3134	113	43	48	1	3	6	72	16	39	3	62	39	60	48	180	6	54	53	59	4	1	2	4	22	26	77	4	248	147	274	194	4	6	35	55	111	89	48	4	124	64	1	235	76	2	128	57	99	15
HSPA1A_3135	118	159	3	139	7	100	12	46	116	45	6	61	54	5	215	9	6	39	2	160	248	6	4	88	6	126	108	132	114	205	146	85	53	183	59	194	63	52	6	154	203	62	138	194	0	2	2	57	6
HSPA1B_3136	383	404	468	211	60	170	265	284	235	292	258	212	380	115	433	320	689	57	135	357	144	176	254	275	174	270	248	189	436	429	493	272	203	232	383	776	913	897	582	452	788	697	569	452	86	116	78	77	719
HSPA4_3139	395	613	417	297	291	131	547	595	309	578	640	416	535	376	317	506	214	500	321	242	233	147	269	292	344	569	320	929	1184	852	381	235	267	307	763	1030	1293	1014	675	771	764	478	980	502	110	108	154	281	778
HSPA6_3141	2	3	57	56	4	1	32	4	1	5	11	87	143	104	148	3	3	1	1	174	3	87	2	50	3	210	107	43	90	197	62	6	97	83	54	4	2	1	2	113	0	13	39	3	0	3	1	6	92
HSPA9_3143	26	1	1	2	2	1	1	0	2	1	1	31	1	0	61	3	3	30	55	38	2	2	4	1	1	1	1	1	89	67	11	1	2	30	2	1	4	42	38	147	34	3	72	112	0	2	3	1	1
HSPB11_3145	6	5	0	1	2	0	58	2	25	0	0	8	46	56	51	92	11	5	2	39	2	9	1	1	0	2	1	9	25	37	1	8	0	4	29	50	2	5	65	15	65	1	39	1	0	3	1	2	0
HSPG2_3153	61	180	92	48	60	152	264	164	35	216	221	89	132	9	62	47	106	37	107	158	34	28	13	85	60	232	87	171	160	218	106	62	10	76	74	52	174	137	88	88	248	157	130	90	28	41	144	4	8
HTATSF1_3159	755	1171	513	577	415	862	640	1100	521	1118	484	726	777	390	981	564	596	499	349	360	740	318	424	518	505	717	379	1974	1563	1182	881	456	452	482	1269	1381	1827	2101	1274	1478	1901	1568	1142	1077	156	184	174	1002	1334
HTR1A_3160	24	0	43	43	2	42	1	0	91	2	2	1	0	3	0	0	3	1	2	32	1	2	0	2	3	18	0	100	24	91	48	2	0	23	26	3	1	1	9	49	0	1	117	43	3	1	1	0	0
HTR2B_3165	139	3	52	7	5	56	134	34	8	61	3	9	100	9	46	6	9	33	110	80	1	4	10	5	34	237	103	355	370	251	250	40	68	181	203	57	12	1	203	194	2	0	213	105	6	3	3	58	54
HTR4_3169	118	151	40	5	3	50	98	7	6	5	22	6	46	36	165	3	69	2	1	5	0	4	7	75	31	119	87	230	231	158	123	82	45	32	217	108	61	47	45	161	1	42	80	53	0	2	1	44	26
HTR5A_3170	228	123	8	9	35	184	214	19	90	119	66	76	59	4	92	3	63	98	9	8	101	9	5	53	5	178	72	481	222	378	241	6	45	68	264	78	71	3	208	313	119	28	66	217	4	14	4	52	71
HTR6_3171	41	71	57	6	2	2	3	4	4	4	2	26	1	2	3	59	1	1	3	114	2	0	2	2	5	209	0	61	86	174	70	4	38	48	166	100	6	1	47	84	42	0	3	49	0	1	0	84	22
HTRA1_3172	166	101	125	38	89	20	14	76	112	45	125	80	52	90	185	112	91	115	170	164	6	10	11	138	53	109	101	190	117	203	99	183	34	24	135	149	292	217	83	145	253	349	196	39	8	5	3	67	160
HUWE1_3176	197	124	51	65	10	63	215	7	88	115	127	209	189	15	213	123	114	60	60	61	9	10	14	55	10	233	9	586	433	487	248	57	9	100	170	186	267	287	70	256	190	139	298	154	20	10	3	187	9
HYOU1_3177	93	92	5	6	1	46	89	90	34	55	2	40	6	102	2	2	11	50	4	6	13	7	4	127	94	66	5	32	129	168	155	12	4	31	16	35	182	4	41	151	148	88	95	92	2	7	1	54	91
HYPK_3180	354	524	479	323	110	344	313	471	289	695	196	460	431	404	469	395	366	316	339	217	180	135	172	560	286	287	320	1084	775	888	483	169	348	417	744	918	1256	951	869	480	974	602	779	529	55	120	267	140	816
IARS2_3181	183	115	63	114	9	244	137	72	215	260	104	86	165	52	43	57	57	78	35	275	239	21	59	129	73	174	90	486	408	534	86	75	167	126	170	252	70	313	146	214	221	122	88	151	5	53	10	51	107
ICAM1_3187	31	3	37	6	53	75	7	6	91	46	80	24	141	75	37	4	3	37	48	5	7	6	5	45	88	113	3	130	110	130	3	3	2	27	125	0	151	2	60	58	42	45	61	85	2	0	1	9	2
ICMT_3191	47	84	2	4	1	53	52	3	25	6	4	2	11	4	57	3	6	4	5	46	49	4	51	2	42	35	2	55	90	149	70	6	127	95	108	7	51	2	69	110	67	29	39	114	4	1	2	3	34
MRPL58_3192	20	3	3	0	51	68	8	140	3	3	52	4	5	2	144	67	11	37	0	8	3	44	4	29	3	40	69	148	7	54	3	5	1	3	18	129	49	51	9	39	3	36	2	61	2	3	1	4	10
ID2_3198	157	99	43	117	8	152	201	86	78	182	48	72	69	189	215	91	60	216	65	156	54	80	86	124	113	299	115	408	340	816	249	121	72	124	164	133	61	68	123	280	162	60	435	433	6	52	8	16	114
IDE_3201	28	7	41	53	37	40	14	8	41	8	11	24	87	6	55	7	7	43	34	156	88	5	60	4	9	42	6	196	28	33	55	6	7	31	34	102	61	3	63	38	150	99	30	111	4	9	1	112	74
IDO1_3210	52	89	4	6	7	3	165	86	42	73	76	10	16	6	46	6	7	78	3	15	40	6	1	2	36	163	34	168	99	238	96	55	18	4	173	21	2	1	84	79	4	4	135	30	3	2	3	43	65
IER2_3213	611	702	747	570	410	736	944	1137	502	1044	616	380	786	556	1019	598	1407	763	686	667	388	240	470	504	634	845	434	1166	1177	2135	944	767	533	712	1235	2284	987	1588	1453	1570	2633	1471	1466	1348	229	354	772	864	1403
IER3_3214	80	42	140	53	5	49	50	243	79	46	202	12	78	105	69	5	58	101	70	44	78	32	5	10	42	172	66	251	261	195	143	88	82	77	118	238	136	261	41	192	124	136	260	33	106	11	0	56	148
IFI30_3216	80	177	140	61	12	122	84	76	93	310	65	55	161	94	207	48	34	128	34	64	65	32	80	71	138	234	42	286	211	909	119	177	61	81	209	223	219	279	94	187	53	67	191	270	13	66	6	115	161
IFIT1_3219	227	190	284	162	137	159	220	317	185	1215	158	120	215	158	295	122	82	326	423	139	108	80	35	132	68	349	138	785	431	1032	313	160	230	315	429	826	547	378	614	553	819	243	1029	589	60	29	73	186	233
IFIT2_3222	167	133	136	170	56	99	165	105	72	44	123	43	44	147	127	64	57	180	52	205	52	7	11	77	9	317	88	458	261	375	258	225	78	245	323	5	36	62	133	412	221	96	349	176	3	7	7	167	52
IFIT3_3225	315	103	55	65	9	69	184	124	112	386	47	131	105	142	181	56	32	295	140	99	23	21	65	141	61	214	56	1211	461	548	336	91	150	149	288	76	67	105	224	288	338	2	347	276	5	5	5	147	35
IFITM1_3226	186	47	7	16	6	59	205	98	101	1032	44	198	192	238	105	16	80	191	199	108	112	29	20	116	139	73	15	325	206	374	157	28	101	55	230	245	315	122	153	178	278	193	320	62	6	5	91	115	124
IFNAR1_3235	164	89	7	13	9	10	249	84	53	56	92	55	102	53	178	50	114	91	8	87	11	60	16	84	126	157	63	359	452	468	173	97	159	174	171	180	67	62	168	401	90	9	228	201	37	63	5	68	184
IFNB1_3236	40	1	1	4	0	1	0	0	43	0	56	2	0	0	2	0	2	0	2	1	1	1	3	0	1	127	2	3	62	108	79	0	42	5	2	135	66	0	41	74	16	0	0	0	0	0	0	8	2
IFRD2_3246	69	3	1	2	1	67	3	40	24	39	0	27	3	2	1	1	2	30	1	3	0	2	3	1	31	35	1	2	26	96	3	49	1	29	3	2	47	3	59	28	0	37	1	0	1	2	0	0	9
IGF1R_3254	185	130	13	13	8	57	58	98	7	50	150	159	105	14	135	144	19	151	14	105	57	34	96	40	42	221	65	177	143	153	128	97	173	79	130	190	429	134	41	158	139	164	47	253	33	60	3	111	89
IGF2_3255	201	53	5	6	94	5	71	47	44	6	4	31	36	92	5	38	34	81	39	71	46	18	4	13	2	154	86	197	105	192	35	95	74	89	119	113	3	46	1	95	56	6	231	190	3	7	4	62	4
IGF2BP2_3259	58	37	8	8	64	4	11	91	45	7	103	121	5	122	173	3	9	45	3	39	31	10	2	63	47	170	7	294	180	245	155	6	183	33	263	172	3	2	5	62	120	49	149	178	42	79	1	58	37
IGF2R_3263	882	614	301	483	295	806	720	1393	474	481	749	793	1121	631	941	860	920	607	612	383	207	255	362	484	779	685	276	2111	1974	1969	737	392	796	746	1404	1503	2364	2349	1545	1480	1165	1219	1690	1627	102	122	187	562	1115
IGFBP1_3266	14	0	0	0	0	0	13	0	0	0	0	9	0	0	0	0	19	0	2	0	1	11	0	0	0	1	0	25	48	9	0	18	0	7	31	56	1	7	0	12	2	1	0	59	0	4	0	0	1
IGFBP3_3270	69	240	32	69	19	128	15	100	8	91	146	124	135	8	81	46	142	204	84	183	110	22	57	47	51	105	15	486	375	104	79	43	60	47	260	198	259	411	109	369	28	6	101	214	4	4	2	44	99
IGFBP4_3271	180	137	197	99	142	47	100	112	306	200	162	151	115	71	175	57	22	62	173	132	48	10	104	131	10	136	61	228	304	324	148	22	91	145	94	64	251	250	316	83	333	27	130	86	7	76	130	208	198
IGFBP5_3272	534	423	431	285	744	445	430	543	312	791	389	215	213	425	410	61	28	426	194	217	126	154	76	144	461	200	412	553	316	659	408	264	199	183	200	487	739	990	979	515	498	678	251	293	8	83	151	269	596
IGFBP6_3273	35	32	3	114	1	1	1	4	129	1	5	37	55	50	1	1	1	1	4	1	1	2	45	3	0	39	1	1	56	66	6	2	0	1	1	3	112	80	0	41	0	4	29	67	1	2	0	165	79
IGKV1OR2-108_3284	4	46	49	3	1	6	123	53	53	2	2	1	2	4	40	2	5	0	51	37	1	4	4	0	3	2	67	64	47	116	109	42	25	6	95	62	1	1	99	58	46	1	38	9	2	55	2	4	1
ELP1_3288	239	396	103	28	100	347	157	231	114	366	366	536	386	271	227	96	245	417	97	224	177	79	82	169	271	125	178	608	390	305	190	225	113	191	426	637	597	526	353	349	164	262	196	307	65	141	68	142	351
IKBKB_3289	69	53	148	4	5	63	126	85	46	31	85	22	37	26	151	6	7	6	1	46	4	41	5	3	1	93	37	229	75	260	16	4	63	214	176	19	234	85	84	90	139	82	146	199	45	1	0	65	149
IKBKE_3290	87	76	21	55	6	3	127	44	37	51	1	118	120	39	81	8	52	48	4	130	5	27	10	52	5	146	43	482	257	391	90	97	52	33	64	79	135	82	37	179	38	56	164	55	3	3	4	5	38
IKBKG_3291	146	99	108	164	2	95	207	134	40	100	40	12	15	173	154	46	27	6	48	17	7	6	7	7	12	98	201	355	264	441	236	93	103	151	217	158	143	192	88	262	108	88	289	179	5	49	4	134	106
IKZF1_3292	126	2	1	1	0	3	2	50	3	2	132	34	9	3	22	82	2	42	0	5	5	3	8	49	70	2	0	50	31	139	3	31	83	3	29	2	18	3	71	44	40	99	41	1	2	2	1	51	50
IKZF1_3293	132	102	4	4	1	83	11	213	45	182	31	16	54	105	46	51	43	66	32	159	76	7	77	18	314	143	4	85	78	614	107	11	39	77	96	5	384	91	24	81	455	346	64	41	7	81	3	7	176
IKZF1_3294	70	107	56	53	99	84	24	2	118	4	44	32	4	55	40	6	2	1	82	26	45	8	6	93	62	178	43	218	318	273	160	10	224	31	212	54	58	1	30	244	117	1	191	211	2	16	2	195	6
IL13RA1_3309	8	143	4	1	4	36	6	165	5	100	2	26	42	8	127	11	7	34	2	142	3	5	45	53	33	59	132	162	269	200	100	6	27	20	8	101	46	129	106	90	206	53	228	232	42	39	74	5	9
IL1B_3325	1	29	0	0	0	0	2	0	0	1	0	0	37	0	0	0	0	1	0	0	0	1	0	0	0	0	3	2	1	0	0	0	0	0	27	0	1	39	0	1	1	1	61	0	1	2	0	1	0
IL1R1_3326	65	46	97	94	2	62	73	45	35	59	6	58	95	7	57	55	150	105	5	82	40	8	9	46	37	268	103	191	81	507	155	8	75	84	105	177	77	164	82	126	230	2	38	66	29	3	104	58	52
IL2_3329	60	2	1	1	3	1	0	1	0	4	2	1	4	70	81	3	3	1	1	0	2	0	0	0	2	46	1	61	76	2	3	1	40	2	44	61	1	1	43	0	10	0	0	0	0	0	1	0	0
IL20_3330	27	4	59	36	5	4	38	2	79	3	61	9	49	50	31	5	6	92	55	49	83	7	4	2	57	138	5	69	86	224	116	136	3	62	336	49	8	51	47	212	53	1	157	2	3	71	3	3	60
IL36B_3336	0	36	0	0	1	30	0	0	1	1	0	0	0	1	1	46	0	64	0	0	0	34	0	1	40	53	1	10	1	90	64	35	0	1	5	0	0	0	0	0	0	0	0	0	0	1	0	0	1
IL36G_3337	67	54	4	79	3	2	83	1	4	6	3	4	6	113	12	3	6	37	4	113	2	5	5	6	3	69	3	57	38	280	78	1	81	5	63	88	16	5	45	155	28	48	121	181	1	61	1	113	108
IL4R_3339	117	85	17	64	37	74	94	5	7	152	33	48	11	68	9	9	179	42	48	86	39	40	5	51	9	409	41	121	74	203	40	42	146	4	128	123	41	115	48	277	144	50	73	132	39	2	1	71	114
IL6_3341	6	5	4	59	20	5	63	3	52	4	2	6	42	4	35	43	7	0	2	15	36	12	51	3	2	31	170	85	64	199	59	5	1	42	144	61	4	5	59	99	108	2	106	90	1	65	1	59	3
IL7R_3347	0	31	3	1	1	0	0	0	0	3	17	1	1	1	37	41	3	2	2	31	2	5	1	1	4	34	3	42	15	123	1	2	51	2	49	36	2	2	2	89	69	1	1	0	1	1	0	0	0
ILF2_3354	118	121	1	6	3	9	98	21	4	55	39	34	5	55	4	9	14	44	50	7	38	8	4	53	4	189	48	19	129	101	68	109	118	61	58	38	93	96	55	63	3	53	27	141	1	3	2	65	60
ILK_3355	369	254	21	164	172	138	114	146	146	196	182	82	93	204	255	118	213	125	57	102	83	87	42	161	180	225	15	253	366	378	221	121	123	140	447	180	359	419	252	325	564	458	187	356	45	124	68	67	427
ILKAP_3358	430	156	247	102	11	179	336	104	91	97	112	73	93	63	222	94	212	162	85	219	113	23	18	101	13	276	114	618	378	536	342	100	225	175	387	285	55	77	195	471	161	60	354	78	49	11	124	120	60
IMPA1_3364	190	82	63	7	95	110	100	9	3	135	58	34	75	91	4	91	174	127	60	7	91	16	11	103	90	5	11	109	169	162	6	11	101	28	85	220	338	177	112	90	211	171	51	96	4	6	65	63	52
IMPDH2_3367	399	484	288	179	274	297	190	445	375	222	343	466	302	378	753	326	204	448	149	238	257	76	63	341	120	353	388	868	798	437	445	143	201	394	800	486	1190	848	334	596	732	808	505	686	54	125	237	304	564
INAFM1_3368	86	40	126	11	0	4	44	32	71	70	30	24	28	36	34	76	5	81	4	161	4	5	42	3	16	137	30	90	401	186	213	10	35	99	86	1	0	34	29	67	0	29	151	41	34	11	1	299	33
ING4_3370	0	0	0	1	0	0	0	0	0	0	0	0	0	0	0	0	0	0	0	0	1	0	0	2	0	0	0	0	0	9	0	1	22	0	0	0	0	0	0	0	0	0	0	0	0	0	0	0	0
INHA_3371	5	1	1	2	19	1	0	0	65	2	4	3	2	1	79	3	1	0	0	1	0	1	1	0	2	47	17	94	117	76	27	1	2	52	42	65	1	1	0	98	1	0	9	0	78	0	0	2	0
INHBA_3372	84	69	43	0	2	18	15	0	22	2	2	8	2	0	2	2	0	35	1	35	42	2	1	0	4	24	0	75	118	179	2	0	76	1	80	0	0	0	29	45	0	0	13	24	40	1	2	61	1
INHBB_3373	180	58	3	5	3	145	90	30	72	41	84	69	45	1	97	31	10	3	2	174	4	6	42	52	2	216	43	97	158	190	45	33	34	93	118	55	44	0	47	177	29	1	138	144	1	2	1	18	2
INPP1_3376	75	141	60	106	58	5	163	50	190	55	165	168	99	60	155	58	59	140	98	52	135	16	15	118	160	177	67	427	274	450	145	140	44	283	213	155	112	220	48	366	205	124	143	232	5	8	71	173	184
INPP4B_3379	25	10	46	64	6	37	86	99	9	96	34	117	54	14	104	199	9	43	140	78	7	15	13	101	193	115	95	167	310	278	42	14	46	48	168	187	262	194	79	230	354	86	214	163	50	11	3	31	107
INPP5E_3380	59	3	2	5	48	2	3	4	76	4	3	45	6	3	14	107	8	38	6	45	31	3	1	0	1	81	5	163	75	73	184	3	1	20	112	159	3	49	43	88	115	52	35	38	0	3	3	4	3
INPP5J_3381	142	2	39	3	4	1	2	39	1	5	52	4	2	4	41	5	3	1	3	59	54	3	0	7	2	163	62	113	87	109	118	1	87	22	176	2	72	2	53	163	55	2	125	52	2	1	3	67	5
INS_3382	0	43	1	0	0	1	0	39	0	0	0	1	1	0	37	0	1	0	0	0	0	0	0	0	0	0	6	39	17	0	0	3	0	1	11	0	1	0	0	1	0	0	0	0	0	0	58	0	27
INSIG1_3385	101	342	311	90	332	158	89	243	70	328	576	151	1758	95	738	95	215	345	352	540	253	247	622	89	135	695	866	900	1910	1232	954	487	57	394	412	545	649	1344	232	615	1869	1296	599	245	75	530	64	298	2235
INTS6_3391	0	1	1	1	0	1	1	29	1	0	1	1	0	50	0	1	0	0	1	2	0	1	1	1	43	32	1	0	0	1	20	0	0	0	10	56	0	1	0	38	0	1	0	0	0	0	0	0	0
INTS8_3394	82	3	52	7	0	3	5	0	2	4	5	54	6	5	175	5	6	32	3	5	4	9	2	0	1	2	3	353	106	82	45	92	50	26	99	2	3	5	90	97	1	4	0	75	8	2	2	57	1
INTS9_3395	107	2	17	2	1	0	2	3	1	5	40	31	2	4	47	5	8	25	1	4	17	47	2	38	2	60	1	83	35	138	62	0	1	3	47	0	59	3	53	91	2	1	128	135	2	1	90	1	3
IP6K2_3396	18	72	2	2	67	6	4	50	2	156	42	0	0	30	36	1	89	43	0	3	0	2	50	2	3	4	0	126	20	40	3	8	2	51	40	3	9	69	4	33	160	54	44	87	1	1	3	4	69
IPO13_3398	59	0	0	1	2	1	1	35	0	0	0	28	1	0	0	2	0	0	1	1	1	0	1	0	2	50	0	0	103	2	0	3	0	3	16	0	61	2	1	14	0	0	58	1	1	1	0	0	51
IPO5_3401	71	4	1	39	4	39	16	44	32	53	1	33	3	5	90	41	8	91	99	62	85	6	3	45	2	78	14	49	27	6	4	9	3	41	91	4	196	40	46	42	128	92	1	3	33	58	1	3	114
IQGAP1_3404	681	417	671	419	205	357	840	919	551	1456	560	444	819	164	637	738	848	613	371	266	278	257	205	501	448	438	64	871	1026	1216	468	557	410	625	792	846	1321	1447	656	783	649	1450	920	727	170	173	270	445	820
IRAK4_3407	0	4	36	46	61	2	98	51	1	46	6	4	2	93	65	0	2	0	2	6	41	3	2	63	104	86	82	47	86	33	88	1	4	31	79	5	132	7	103	65	85	117	103	72	3	3	0	1	3
IRF6_3409	291	90	387	271	54	122	125	180	115	87	190	233	262	107	99	99	250	198	117	127	127	13	111	108	57	341	36	485	520	676	229	164	161	207	422	349	297	140	249	618	473	211	453	332	45	158	46	206	327
IRF7_3410	3	4	78	5	0	1	3	47	0	91	36	0	2	1	2	47	3	35	0	49	1	0	1	3	46	2	4	76	56	118	24	4	1	62	26	145	111	6	40	14	0	1	61	38	4	2	51	122	49
IRS1_3411	86	2	3	19	29	136	178	2	21	6	2	4	55	3	0	65	2	38	2	1	53	2	1	4	1	3	43	55	110	42	2	81	14	27	98	94	1	1	37	59	2	1	67	97	0	1	0	26	1
ISG15_3415	45	40	85	116	5	64	56	80	48	314	178	113	46	82	69	57	15	32	56	239	7	7	12	57	53	317	59	203	317	416	107	38	101	145	167	68	213	96	114	252	165	138	210	283	39	48	5	48	103
ISG20L2_3416	45	98	8	8	53	57	3	49	125	45	24	49	5	49	55	5	78	3	5	6	2	1	7	4	2	31	86	110	150	123	76	7	77	38	54	100	119	26	38	162	85	52	175	49	0	1	2	1	42
ISL1_3417	3	0	2	1	2	1	7	1	3	6	1	30	5	42	91	5	0	0	1	2	31	2	5	1	2	123	2	104	95	124	23	2	44	45	83	53	1	0	47	60	0	1	20	27	0	0	1	1	1
ISOC1_3421	31	107	3	8	22	19	20	2	24	9	116	36	201	105	46	57	4	19	4	69	85	53	49	2	72	56	86	114	236	297	194	57	37	118	60	100	175	199	102	139	63	25	1	316	1	61	3	49	54
ITFG1_3424	53	44	99	76	1	50	45	48	4	6	97	93	53	10	2	45	52	68	17	12	4	10	145	44	143	192	28	56	61	41	28	7	69	46	10	76	46	134	5	53	152	2	82	44	4	7	142	115	3
ITGA1_3425	204	6	38	105	124	81	163	41	41	2	4	109	77	6	128	8	9	41	4	145	5	8	3	4	2	125	22	233	136	384	191	40	8	168	158	5	54	5	6	199	80	4	174	57	3	81	2	87	97
ITGAE_3432	31	2	3	0	59	1	1	34	1	1	0	3	2	34	0	26	1	0	4	4	52	0	2	0	1	112	2	44	83	53	2	0	0	1	2	0	1	1	2	53	0	21	62	1	0	1	0	2	59
ITGB1_3438	299	165	80	122	148	14	227	234	59	66	289	270	117	75	246	67	107	181	161	153	9	18	17	74	71	215	15	422	295	543	152	209	244	273	178	103	685	223	552	542	199	357	172	148	30	95	3	8	265
ITGB1BP1_3441	44	0	1	55	1	75	0	30	1	1	1	1	0	1	1	1	1	34	0	41	0	2	1	1	0	15	0	32	24	0	34	1	0	1	56	54	0	0	0	13	0	44	0	0	42	0	0	0	2
ITGB3BP_3446	120	61	118	72	4	6	7	3	105	5	54	20	59	41	33	8	2	2	5	12	3	9	6	3	4	89	147	65	211	157	218	51	100	36	100	4	46	47	19	103	3	53	101	1	1	2	0	5	45
ITGB5_3450	148	71	57	33	12	39	116	130	6	55	136	11	95	195	130	162	13	197	93	6	6	33	10	10	6	115	74	254	112	43	105	60	51	80	108	6	282	485	107	102	128	5	224	150	75	2	3	217	50
ITM2B_3452	142	78	52	49	3	26	55	6	25	124	5	60	7	168	119	9	131	65	105	62	102	12	5	4	143	79	1	189	34	78	34	70	3	3	90	77	77	134	49	119	48	3	197	113	1	3	2	5	62
ITM2C_3453	78	35	8	114	6	61	5	4	51	28	2	12	56	6	230	2	10	100	89	1	2	5	2	5	44	170	81	49	370	327	92	34	44	138	127	90	4	5	48	112	190	0	32	242	25	4	3	8	154
JAK1_3463	265	183	59	82	20	140	295	154	98	451	390	202	164	65	276	228	113	127	101	122	55	23	21	52	48	107	155	25	133	296	69	70	60	15	126	160	589	305	119	78	155	330	115	145	36	14	69	322	138
JAK2_3466	0	1	1	47	73	2	49	34	3	46	0	2	3	4	1	92	4	2	48	33	2	69	0	1	123	0	0	38	58	40	0	45	2	46	1	61	1	45	0	22	0	0	38	34	1	0	1	0	1
JMJD6_3471	438	273	111	159	195	262	128	348	292	420	434	332	207	255	402	295	80	266	261	277	132	27	131	178	279	721	43	477	594	1016	243	257	186	316	351	645	435	701	345	593	778	143	695	556	95	70	283	184	245
JTB_3472	327	255	337	261	234	232	467	324	84	197	419	151	127	199	228	179	409	276	229	126	143	142	33	448	204	507	110	598	552	959	222	184	152	216	401	461	759	545	364	626	772	755	448	440	58	18	11	295	428
JUNB_3476	932	707	1245	290	140	645	643	587	585	1018	519	302	779	182	1193	450	712	574	500	480	793	155	111	253	354	408	1016	1547	1267	2146	762	584	313	419	1474	2606	1426	2150	1461	1651	1665	1184	1248	1324	209	269	382	757	1557
KAT6A_3486	209	218	208	417	125	274	349	256	283	222	366	394	289	223	290	501	263	128	238	117	239	91	130	162	270	441	157	890	503	834	271	152	335	191	548	343	284	714	541	505	144	398	362	527	9	71	216	181	217
KAT6B_3489	105	91	42	51	12	10	68	17	95	179	135	41	95	136	223	70	67	237	137	13	25	17	63	21	52	208	95	456	335	217	120	157	109	18	218	95	167	187	173	261	151	141	244	133	21	12	7	118	15
KAT8_3490	182	42	7	42	8	3	162	81	6	14	16	172	47	54	26	10	147	121	10	180	3	46	7	27	12	200	2	322	229	176	159	73	19	60	132	6	99	100	37	116	221	5	61	129	2	9	1	110	75
KATNA1_3491	259	274	71	110	73	212	34	115	53	208	46	203	196	18	101	78	65	171	47	65	100	22	9	59	9	321	16	463	258	347	119	173	190	177	188	48	126	64	72	383	110	103	259	220	24	131	86	7	65
KCND2_3501	37	29	36	3	1	2	47	3	0	2	0	21	89	78	40	3	0	21	3	2	92	2	2	48	3	104	3	35	67	130	127	33	0	0	52	2	2	2	124	83	58	0	50	42	1	2	2	1	3
KCNF1_3502	50	0	34	0	2	0	27	1	30	37	0	42	0	2	47	2	41	0	1	34	34	1	0	44	1	65	0	122	114	132	22	2	28	15	54	74	0	0	42	32	0	0	68	1	0	41	1	0	2
KCNG1_3503	1	0	0	0	0	0	99	0	0	0	0	0	1	0	0	0	0	0	0	0	0	0	0	0	0	0	0	1	0	0	0	0	0	0	0	0	1	0	0	30	0	0	0	0	0	0	0	0	0
KCNJ18_3509	2	0	3	2	1	38	1	40	1	3	1	2	31	2	1	3	2	0	2	0	1	0	2	30	3	1	0	42	56	0	61	0	2	1	43	1	1	2	1	75	81	1	32	39	1	0	1	2	56
KCNK1_3516	157	63	76	121	3	96	78	39	4	126	80	9	110	129	77	55	15	53	41	48	59	30	4	50	107	167	160	265	261	206	46	142	5	67	93	38	9	5	68	135	146	49	157	203	4	2	72	126	91
KCNK16_3517	168	86	6	7	40	6	115	3	41	10	2	50	161	7	4	6	7	2	3	3	97	4	2	4	4	381	9	52	217	332	135	6	99	85	126	109	3	4	76	113	21	1	142	282	2	3	3	61	0
KCNK16_3518	32	36	0	1	0	1	0	0	6	4	0	1	1	0	49	1	41	0	43	0	53	0	1	2	0	100	1	58	1	0	106	0	0	24	26	2	1	0	77	83	0	0	1	1	0	0	0	0	0
KCNK4_3519	62	46	40	69	4	2	100	52	28	2	3	4	6	4	39	1	4	46	40	1	98	1	3	33	46	40	2	284	109	173	44	5	1	71	26	116	1	57	0	88	164	4	141	165	45	2	0	98	12
KCNMB3_3522	39	48	3	1	0	3	0	0	0	1	1	20	4	0	3	1	1	0	2	1	0	4	2	37	1	1	1	2	27	117	1	0	0	2	0	1	1	114	0	18	49	0	0	0	0	0	0	0	40
KCNQ2_3525	8	32	39	3	5	93	110	11	39	3	9	31	60	4	47	2	3	2	49	65	87	4	4	2	5	344	1	46	103	192	18	24	29	74	183	60	13	1	2	207	197	4	154	151	1	93	1	55	4
KCNQ3_3528	148	42	234	80	3	38	49	67	93	141	7	68	24	67	139	46	3	72	13	172	87	9	17	109	31	437	248	330	225	558	148	94	44	39	96	46	111	2	173	330	110	1	262	262	6	5	7	8	44
KCTD2_3533	226	8	314	93	9	116	89	177	8	12	2	93	60	78	151	199	16	87	104	42	9	9	94	101	30	338	18	318	166	259	277	69	7	137	173	255	211	227	217	154	46	224	159	129	24	2	90	111	78
KCTD5_3534	41	138	24	4	5	95	43	61	54	40	77	70	110	102	79	54	48	2	142	45	74	3	4	4	39	206	40	45	268	148	110	76	34	79	71	1	10	50	109	143	1	0	130	3	14	1	6	87	102
KDELR1_3537	252	422	221	144	132	155	350	260	275	372	220	377	245	118	86	500	419	251	163	195	92	94	145	271	203	439	28	463	535	541	151	207	60	383	312	217	481	360	320	740	462	248	434	432	131	19	109	171	275
KDELR2_3540	67	67	162	53	61	136	137	221	215	49	10	147	26	129	53	189	59	81	58	111	6	10	6	133	45	55	3	362	364	284	171	55	5	105	165	322	255	184	43	142	150	195	144	206	6	8	3	123	417
KDM3A_3541	160	12	11	50	6	9	17	64	43	5	132	102	27	13	177	13	3	4	55	62	6	5	3	105	31	51	11	302	85	109	110	39	18	111	105	51	46	6	278	159	119	11	118	62	1	39	2	124	101
KDM5A_3544	545	703	648	197	506	478	614	637	375	750	613	821	280	351	526	552	202	854	302	239	309	160	111	495	549	580	338	1086	959	1072	600	395	292	395	756	933	703	1375	965	943	1183	897	910	993	167	480	257	502	940
KDR_3546	47	34	93	56	4	1	3	5	97	4	3	22	5	3	35	50	4	1	0	2	46	0	2	47	2	96	3	132	41	9	97	0	32	1	106	1	35	47	32	149	35	0	120	101	0	2	0	57	1
KEAP1_3547	47	156	179	51	10	74	101	178	46	159	58	127	106	48	226	128	210	172	11	159	63	94	44	48	213	212	79	474	356	502	266	8	90	216	160	619	230	239	153	226	512	143	200	271	30	10	66	158	161
KHSRP_3551	270	101	196	88	22	165	179	225	157	287	368	300	59	65	116	282	215	130	9	118	46	84	25	27	271	308	30	159	306	128	121	69	18	206	140	476	365	703	117	262	289	301	102	381	110	22	7	120	104
KIAA0100_3554	173	137	25	61	9	66	60	159	35	240	104	136	24	15	160	80	210	98	126	99	91	110	91	122	187	247	66	398	302	268	52	20	60	96	117	490	419	463	209	225	237	184	94	287	36	68	16	8	97
PCLAF_3555	178	80	2	85	4	32	135	1	3	12	46	38	41	121	39	5	10	46	8	43	2	21	1	6	41	387	46	292	317	279	124	3	5	77	131	74	10	6	74	261	75	29	217	171	1	100	38	29	5
WASHC5_3558	161	198	41	178	18	188	241	194	103	221	211	228	271	195	389	219	263	276	131	28	91	73	150	120	160	371	93	403	480	388	254	127	158	158	510	400	525	565	344	316	256	389	296	299	36	82	17	268	247
KIAA0355_3561	215	116	99	56	3	133	124	129	150	193	155	86	187	8	110	24	63	129	8	3	147	18	46	103	63	252	32	266	405	298	128	143	10	74	198	10	231	57	141	385	42	105	220	152	3	6	3	2	66
KIAA0895L_3568	26	6	53	4	2	60	49	3	80	0	5	93	86	3	113	3	62	26	24	93	2	4	7	2	46	274	59	147	156	117	244	4	2	39	88	0	4	2	2	82	72	2	108	133	2	3	0	55	67
KHDC4_3570	213	186	167	34	20	162	122	297	165	151	254	161	120	258	361	289	209	150	111	172	158	28	31	111	164	404	124	858	461	549	307	84	187	75	371	487	382	495	473	399	498	497	409	244	102	80	59	192	358
TMEM131L_3571	241	38	231	66	7	3	128	44	9	70	7	35	83	7	17	5	9	86	5	59	7	41	6	75	29	67	8	104	227	221	5	52	92	45	158	107	108	66	63	93	43	81	126	95	23	4	3	2	5
WASHC4_3574	27	124	46	44	47	51	34	5	49	46	56	33	12	10	6	65	19	65	6	3	52	54	5	7	4	73	3	14	65	45	33	10	3	31	54	141	187	93	63	123	57	121	130	123	2	4	1	4	56
KIAA1109_3577	84	72	90	66	9	154	48	10	40	43	5	107	112	8	188	15	16	47	91	162	20	7	7	62	9	320	47	241	394	710	220	70	184	193	153	98	83	61	130	390	115	104	157	179	3	150	63	176	130
KIFBP_3583	9	9	2	55	4	1	17	43	1	2	2	39	53	7	3	41	0	9	4	0	2	6	4	11	3	77	2	176	31	6	42	57	1	28	6	3	7	3	1	38	1	49	2	8	0	2	6	43	51
KIAA1328_3584	47	8	60	4	1	64	59	2	2	4	35	21	29	1	2	2	36	2	2	112	2	2	3	1	5	77	28	110	146	0	113	27	1	79	77	21	49	25	5	77	2	3	82	84	0	0	2	0	45
KIF11_3588	127	101	46	6	8	7	252	42	98	48	93	99	8	55	51	4	23	125	45	59	4	66	5	11	114	50	6	114	170	71	44	19	37	44	36	142	45	132	103	123	257	55	35	33	3	6	0	49	216
KIF14_3592	43	3	48	44	5	80	56	6	38	43	3	27	2	80	90	5	15	5	85	32	4	14	6	3	97	50	49	73	187	120	76	11	43	96	122	3	10	130	28	149	22	74	32	35	2	9	1	188	5
KIF15_3595	11	6	43	59	3	2	10	2	43	62	39	28	89	3	0	83	48	2	1	3	47	12	3	32	2	40	2	173	72	38	38	17	0	63	23	51	4	8	1	35	95	7	1	31	1	48	1	53	77
KIF18B_3598	37	36	52	68	159	4	255	75	230	88	5	92	48	52	129	12	12	108	50	44	152	6	14	9	43	492	44	257	390	396	243	6	38	107	150	2	12	3	7	168	83	15	113	518	6	1	0	76	63
KIF20A_3601	5	32	1	1	1	41	7	4	2	1	4	7	41	37	2	1	15	3	2	2	43	6	3	4	0	1	6	49	3	26	2	56	76	33	40	86	1	6	1	28	5	2	2	35	1	7	0	59	2
KIF2C_3603	54	49	1	104	4	2	34	8	2	0	2	25	3	2	8	37	31	42	38	94	113	22	7	6	3	50	6	36	26	32	32	69	44	26	48	38	2	16	6	147	102	17	7	2	34	10	3	3	99
KIF5B_3609	1556	921	908	681	538	1230	954	1140	318	930	1064	936	1162	507	1306	521	1076	640	764	822	647	349	498	576	515	928	535	1745	1983	1717	1544	423	653	779	1621	2847	2372	2688	2029	1713	1845	1570	1832	2304	154	260	445	1210	1431
KIF5C_3612	3	37	1	2	1	0	0	25	0	2	1	3	27	21	1	2	1	21	19	32	0	1	22	23	0	0	0	1	25	1	1	55	0	1	17	54	79	61	1	13	0	0	17	17	0	0	13	23	31
KIT_3617	330	137	11	15	70	277	171	144	207	19	164	123	213	153	293	159	102	345	99	279	17	29	27	200	119	127	27	185	507	418	294	34	77	156	376	607	358	384	301	449	472	278	246	235	7	68	146	308	68
KLF6_3626	199	306	98	143	35	312	210	306	86	398	276	359	148	94	193	213	201	271	23	113	216	36	162	170	175	143	208	364	523	431	228	106	76	204	387	1064	593	568	565	321	575	328	281	371	39	184	12	22	373
KLHDC2_3630	526	327	346	206	133	319	365	478	382	492	211	491	432	282	436	350	505	515	409	313	192	146	191	161	296	498	397	506	817	682	525	229	282	316	362	619	641	899	430	620	1043	577	497	608	147	204	142	339	753
KLHDC3_3631	283	64	186	355	59	158	277	65	69	73	65	131	192	52	141	58	74	125	33	146	111	24	72	166	53	181	387	603	567	591	279	142	111	85	223	223	325	442	66	418	420	161	179	317	11	12	10	92	202
KLHL9_3643	69	222	95	246	49	61	113	9	47	101	5	149	62	5	303	8	15	100	6	10	156	28	44	4	5	190	149	150	338	484	70	8	96	44	217	101	46	7	44	302	155	1	168	285	32	48	39	75	45
KLK13_3645	37	82	21	9	6	5	75	53	103	51	121	58	128	9	110	98	10	75	6	4	55	11	12	9	5	152	59	284	144	241	92	55	36	60	126	159	140	229	133	130	81	113	302	132	3	9	2	58	213
KLK2_3651	142	0	118	4	3	9	20	7	44	4	2	35	5	31	6	5	5	3	3	5	20	2	9	2	50	127	3	445	201	224	117	1	14	24	90	3	3	34	75	153	50	0	160	5	34	0	0	113	6
KLK3_3652	110	5	3	10	0	14	31	6	60	11	6	5	5	46	54	4	3	63	72	130	75	6	2	58	4	92	31	183	49	374	165	39	45	2	123	127	99	4	80	259	1	51	104	47	1	1	2	5	90
KMT2C_3658	73	2	4	61	2	10	85	5	3	46	75	78	45	3	78	5	97	50	142	3	61	43	9	66	2	41	58	59	77	219	210	3	4	39	70	78	309	58	18	94	1	4	44	118	28	26	2	154	84
KMT2E_3661	241	281	50	146	113	133	143	96	127	162	188	215	180	48	148	132	55	171	168	81	258	16	6	38	79	95	52	281	276	355	270	63	97	125	280	76	287	193	227	177	67	59	280	274	3	2	2	135	92
KNSTRN_3668	152	87	160	13	91	97	111	105	12	44	85	30	112	59	69	124	77	140	80	88	102	103	52	116	173	251	215	690	485	461	297	19	61	92	190	132	330	452	208	276	173	119	105	169	7	11	63	13	156
KPNA2_3669	316	160	162	272	58	442	278	314	205	522	215	487	316	177	349	134	442	162	195	322	163	178	143	142	213	666	318	708	899	772	313	317	262	355	363	221	619	792	496	690	383	451	581	628	14	141	8	198	401
KPNA3_3672	0	0	2	2	1	124	0	15	4	2	0	52	10	72	67	2	1	1	44	48	1	4	1	0	1	55	0	116	114	119	30	39	1	19	70	58	0	2	1	17	0	0	40	0	0	2	0	0	1
KRT17_3687	242	770	1717	267	729	2967	129	395	78	456	2367	156	3414	37	585	462	987	995	336	1412	912	683	275	96	69	1609	2579	2962	3353	1307	1102	284	156	716	1277	1670	2797	8768	774	2670	4927	2349	1567	124	109	227	17	207	2403
KRT6B_3699	336	177	365	86	207	365	184	265	35	344	704	118	753	55	495	428	245	275	165	279	106	146	69	134	28	573	353	425	954	431	267	154	211	272	274	537	604	1819	251	460	840	308	606	378	12	29	2	183	271
KRT7_3703	112	6	6	2	273	0	0	0	0	0	44	3	107	1	1	0	4	0	1	43	2	43	3	1	1	40	5	43	83	27	63	32	4	3	93	2	42	0	1	68	61	110	71	0	0	1	0	1	3
KTN1_3708	77	172	40	7	5	6	56	93	49	41	92	6	4	71	6	33	66	100	25	39	39	5	46	81	40	123	48	124	22	136	62	44	38	34	39	11	94	48	142	52	92	0	80	30	0	1	4	2	95
L1CAM_3714	67	58	6	13	6	5	110	14	6	54	7	14	26	30	31	79	24	62	24	56	48	10	19	15	8	95	5	256	183	231	63	47	5	62	113	46	60	160	94	327	65	42	201	6	32	4	65	17	71
LAGE3_3716	88	234	83	82	7	31	74	170	148	83	52	143	249	52	83	78	157	174	141	188	58	55	46	88	41	301	141	216	180	114	205	166	56	127	198	86	283	246	312	235	534	251	169	94	49	5	11	42	351
LAMA3_3717	247	256	160	49	106	146	73	166	121	323	273	242	114	99	379	430	249	283	57	46	147	65	224	69	134	295	218	566	593	875	295	54	131	235	413	482	624	564	257	498	153	230	378	323	7	13	7	179	502
LAMB2_3721	41	147	56	112	68	213	257	216	54	212	93	255	151	130	146	99	151	153	105	68	127	15	163	56	121	50	94	338	305	252	337	294	93	15	76	331	216	304	157	166	375	92	150	177	7	10	182	22	189
LAMB3_3722	57	1	3	5	1	0	94	0	2	34	2	38	1	1	89	2	4	1	2	33	0	4	2	43	2	167	79	94	127	88	65	3	2	1	128	4	65	5	1	48	68	2	18	77	0	45	0	3	47
LAMC1_3725	421	517	182	149	124	334	500	392	261	696	437	473	317	381	427	318	409	488	507	270	247	186	79	169	360	229	281	801	746	533	507	307	193	247	568	608	759	997	299	825	568	589	642	671	199	24	241	372	411
LAMC2_3727	7	54	57	6	5	6	33	40	7	80	8	9	2	1	34	163	50	180	9	6	5	2	4	4	46	24	17	159	156	7	108	8	57	46	90	212	5	51	40	96	119	58	45	141	4	3	2	72	1
LAMP1_3730	1706	1065	1345	721	736	1178	1185	1914	813	1272	1124	1017	1011	418	1818	1019	1118	832	790	819	591	525	744	397	1040	966	523	2056	3001	1905	677	684	382	827	2123	2079	2986	4693	1521	2461	2602	1824	2273	1662	194	417	425	962	2353
LAP3_3740	605	732	594	438	203	548	665	636	543	1848	377	478	545	314	664	586	511	493	450	679	381	131	175	385	583	736	218	1263	1393	3639	1005	333	389	439	885	1255	1348	1308	828	763	1764	862	1069	537	93	191	417	449	1200
LAPTM4A_3743	33	194	15	205	122	98	218	365	177	371	193	191	331	94	330	198	81	122	170	57	68	48	116	87	240	332	71	677	217	297	169	268	108	266	273	610	577	341	360	373	298	258	267	406	7	65	9	159	212
LARS1_3750	266	153	209	135	152	156	178	308	14	164	258	216	204	318	327	218	291	194	195	58	116	84	76	96	79	193	53	343	591	583	446	101	166	152	277	295	539	323	333	340	676	149	311	368	183	127	228	158	257
LAS1L_3751	5	1	55	51	3	2	4	0	58	49	0	15	2	1	1	2	0	3	2	30	1	3	12	2	44	35	1	10	98	186	4	4	2	82	16	52	64	4	86	23	2	0	72	116	2	1	1	9	1
LBR_3754	93	71	4	55	5	66	8	47	16	5	2	31	4	5	28	110	10	85	63	150	40	4	3	4	48	101	58	187	100	66	38	10	124	28	32	3	106	7	52	93	40	0	123	37	0	3	1	58	3
LCMT2_3757	142	82	54	131	68	90	34	68	56	99	4	19	104	54	234	59	12	7	8	59	54	9	6	197	55	216	103	380	242	270	219	16	10	214	196	80	83	290	145	188	7	84	158	185	5	8	55	64	59
LCP1_3761	21	19	96	99	7	10	68	49	107	798	109	101	60	52	94	15	14	54	47	47	91	69	30	65	451	61	20	220	156	487	18	30	11	132	213	119	201	241	138	178	276	275	224	7	6	13	3	11	188
LCP2_3762	0	2	16	1	0	1	0	42	3	0	0	1	1	31	40	0	3	19	1	7	0	3	0	4	82	0	0	23	1	81	2	0	0	0	4	1	0	50	0	0	0	61	1	36	0	0	0	1	2
LDHA_3766	111	7	47	10	7	116	45	14	3	51	48	64	37	12	112	4	58	74	46	91	58	45	103	89	2	208	43	69	220	191	47	32	6	76	120	37	8	174	46	121	127	12	104	186	0	6	1	9	48
LGALS8_3781	225	35	49	62	8	118	16	34	41	85	148	165	144	39	73	3	8	65	51	68	74	46	43	87	37	189	74	270	152	431	136	56	123	217	143	38	142	95	68	112	179	52	211	178	57	4	50	66	34
LGMN_3782	46	62	5	6	1	32	33	44	122	169	100	7	5	4	57	3	10	3	57	6	2	50	86	10	46	8	6	130	158	113	76	56	7	30	74	89	230	146	80	120	76	8	46	61	0	5	4	2	99
LHX1_3787	62	4	2	43	37	3	3	1	2	4	52	6	3	1	75	5	9	87	2	7	102	4	2	4	5	83	4	95	201	63	32	1	75	32	41	27	24	2	2	82	48	3	64	4	0	2	1	2	0
LHX5_3792	64	1	30	1	3	1	103	17	45	2	57	2	2	2	34	3	2	2	38	64	1	34	1	2	1	97	1	55	57	31	43	0	0	106	31	48	3	2	53	3	0	1	105	24	3	0	1	76	4
LHX9_3793	41	60	2	3	5	2	2	127	3	6	3	90	100	55	147	2	47	33	6	77	2	2	1	2	45	49	4	89	184	290	28	3	51	21	67	170	6	0	41	74	1	0	0	54	2	2	0	79	5
LIG1_3795	7	66	2	56	50	11	71	45	54	133	1	58	37	3	90	144	45	35	49	5	143	3	39	75	5	4	4	85	46	71	3	41	79	29	100	48	41	88	2	31	124	58	136	182	2	2	2	0	35
LIG4_3798	192	265	141	170	20	63	329	229	87	80	205	158	14	16	141	64	250	226	100	378	138	21	26	102	215	504	195	478	315	926	291	104	183	297	449	253	223	249	169	565	269	185	370	131	52	211	49	271	224
LINC00623_3802	90	83	127	141	45	63	32	76	26	156	116	70	32	12	115	19	13	69	125	25	73	60	70	47	133	562	155	403	342	519	197	14	168	154	244	52	63	253	92	340	442	101	285	109	22	4	5	237	101
LINC00623_3803	117	23	140	8	16	2	228	68	44	5	4	3	6	3	43	1	103	29	3	33	56	5	48	57	36	154	96	142	155	83	43	3	31	57	100	51	46	33	2	119	14	3	120	98	3	2	66	121	4
LINC00672_3805	33	21	5	42	2	0	2	0	14	1	1	3	46	2	48	3	1	161	1	26	2	1	1	0	51	34	39	32	78	84	47	2	23	98	54	51	1	57	2	32	27	1	97	0	1	1	1	2	0
LINC00869_3808	1317	344	570	244	180	508	768	170	399	364	165	499	726	300	782	180	167	437	258	655	296	208	340	133	430	2135	898	2881	2040	2253	1382	361	876	827	1182	771	276	152	838	1844	1326	211	1466	1548	174	530	218	612	408
LIPA_3812	112	128	55	104	66	7	93	6	56	63	7	127	151	46	6	60	6	8	9	6	3	10	10	11	47	119	91	166	129	222	90	79	118	48	41	8	56	87	130	269	59	40	78	68	1	68	86	7	47
OLMALINC_3821	119	52	70	10	4	165	122	3	55	5	2	16	5	3	109	97	54	45	1	83	3	5	8	2	58	6	4	123	94	173	103	5	2	3	174	6	3	76	53	212	61	3	104	76	1	77	1	35	64
TEX48_3827	1	0	50	1	0	1	1	0	0	0	1	1	1	1	0	34	1	0	2	2	1	0	0	28	1	34	1	1	55	80	1	0	0	0	1	0	1	0	0	53	0	1	46	50	0	1	0	1	0
LOC107986265_3828	33	1	60	2	2	2	111	1	1	3	2	3	40	3	39	1	2	0	51	1	1	2	2	5	61	156	106	77	127	197	52	3	2	20	78	103	1	1	0	67	1	3	76	1	3	0	0	0	1
AC093157.1_3829	188	187	4	14	7	5	114	39	88	46	26	144	101	47	78	7	232	86	57	166	71	15	7	45	46	432	30	309	237	585	367	9	57	121	221	116	157	41	113	156	193	93	34	225	0	6	128	122	2
LOC105374985_3830	0	0	0	0	0	0	0	0	0	0	0	0	0	0	0	0	0	0	0	1	0	0	0	0	0	0	0	0	0	0	0	0	0	0	0	0	0	0	0	0	0	0	0	0	0	0	0	0	0
SRGAP2C_3832	329	156	93	184	57	164	264	13	166	209	36	110	83	73	217	55	99	43	80	190	7	9	3	40	40	219	55	127	409	472	152	10	58	106	320	297	76	113	102	293	100	191	354	288	8	70	1	7	118
CNTNAP3B_3837	0	0	0	0	0	0	1	0	0	0	0	0	0	0	0	0	0	0	0	0	0	0	0	0	0	0	0	0	0	0	0	0	0	0	0	0	0	0	0	0	0	0	0	0	0	0	0	0	0
IGKV1-9_3838	145	1	52	63	4	2	45	2	6	5	1	71	4	1	69	3	4	1	36	71	41	5	1	28	4	5	44	144	111	132	53	3	1	3	25	111	4	3	2	39	97	2	138	9	2	1	0	99	44
LSP1P4_3841	291	388	137	454	169	309	363	128	324	53	242	280	265	344	438	108	111	328	78	352	222	53	40	153	78	1116	315	1697	1874	1563	842	90	288	426	1207	258	261	160	282	1215	220	91	986	807	36	113	13	267	279
AC106795.1_3844	454	286	142	189	111	355	342	184	271	139	261	323	302	192	206	152	184	232	151	270	211	34	96	183	316	415	161	458	513	930	439	80	197	279	407	388	365	237	545	457	679	542	646	629	113	97	132	349	259
LONP1_3847	29	5	56	5	4	5	28	6	5	50	49	57	84	11	43	57	127	49	82	199	34	5	48	5	6	5	48	208	105	170	6	52	5	34	108	55	102	79	102	126	55	129	71	4	5	3	3	7	103
LOXL1_3850	149	5	7	9	81	87	20	186	75	142	49	18	4	6	3	7	159	43	49	17	4	24	6	6	121	11	7	325	245	49	63	16	33	88	191	108	137	263	9	42	47	113	107	102	6	4	4	31	103
LPAR2_3854	9	44	32	4	4	37	10	82	52	61	3	167	38	6	85	48	69	119	41	67	105	13	3	55	97	25	110	169	95	197	92	64	48	52	157	71	233	142	143	221	190	42	48	104	1	57	57	52	112
LPGAT1_3859	2	2	36	1	0	3	0	3	0	1	0	1	44	41	0	64	1	1	2	0	0	2	1	0	0	1	0	1	2	1	0	0	1	1	1	2	1	0	0	37	0	1	1	1	0	67	1	60	2
LPIN3_3865	0	2	1	3	1	2	47	0	0	110	3	63	2	41	0	2	2	18	0	1	4	22	57	3	2	26	2	56	75	93	48	2	64	35	31	1	2	39	3	78	1	45	120	69	2	71	63	1	3
LRIF1_3872	475	71	118	170	73	90	328	109	115	191	160	101	116	94	129	72	110	104	15	159	194	28	25	16	141	498	176	799	754	639	229	180	298	137	336	223	181	364	107	561	319	138	294	262	79	56	64	377	297
LRIT3_3873	110	85	51	57	5	29	63	80	106	40	40	70	42	153	67	5	2	1	4	18	38	9	4	44	9	186	27	206	167	350	143	29	34	2	112	40	5	4	72	210	105	2	120	42	7	5	1	51	41
LRP10_3874	400	497	824	40	141	673	585	488	274	961	727	468	892	279	552	427	422	508	287	309	275	178	184	449	461	747	636	1403	970	1031	660	537	294	372	680	1172	1723	1963	1028	771	1036	1071	827	1102	53	195	21	158	776
LRPAP1_3876	110	72	81	58	44	7	182	173	6	112	88	89	129	243	6	75	11	66	56	50	60	5	40	4	66	307	50	292	425	289	93	177	184	186	162	27	59	30	156	164	147	38	209	248	4	4	38	143	97
LRRC15_3880	112	146	22	182	38	62	335	128	55	73	134	109	36	73	157	11	188	176	38	184	115	17	56	85	119	248	11	364	479	465	189	88	119	53	415	164	93	147	136	248	183	59	342	514	4	120	2	122	76
CARMIL1_3881	394	233	48	128	165	106	157	191	113	181	130	223	135	145	284	113	139	122	186	125	83	97	77	233	47	105	122	620	351	512	199	120	222	113	282	427	511	443	214	439	524	13	334	561	15	79	9	233	142
LRRC41_3882	123	49	307	142	55	14	29	271	102	96	105	216	45	47	11	119	43	89	111	56	50	43	19	10	97	61	42	291	171	66	66	51	42	136	318	235	384	163	141	349	80	92	172	211	7	8	37	64	421
LSM1_3888	296	143	213	182	15	77	161	52	184	163	123	53	90	162	193	107	18	96	60	245	46	20	12	81	57	245	6	533	318	467	110	180	157	206	194	244	121	111	209	277	426	104	237	63	35	4	79	59	59
LSM14A_3890	152	390	145	325	152	171	498	279	417	246	240	423	170	217	292	56	145	325	137	122	147	60	162	164	134	162	20	639	215	597	451	151	85	320	268	1122	760	659	516	439	543	581	479	460	64	18	120	198	329
LSM5_3894	9	49	117	1	2	1	56	38	0	2	44	35	77	48	3	3	3	41	3	1	0	9	4	1	1	0	3	57	79	91	1	59	75	29	4	37	2	88	83	47	209	4	49	2	1	74	5	67	60
LSM7_3898	21	17	52	53	5	7	17	192	8	27	79	68	3	89	54	196	102	141	15	67	11	73	12	66	55	118	42	113	107	171	44	19	10	43	35	231	64	356	60	33	81	161	4	165	1	67	147	10	115
LURAP1L_3910	46	1	3	4	2	61	4	40	3	3	1	37	4	4	42	3	59	54	3	53	2	2	37	3	93	146	2	76	65	105	75	1	1	2	35	123	46	2	37	27	96	1	0	108	1	2	0	58	2
LYG1_3911	0	0	0	0	0	11	40	42	0	0	1	1	46	2	1	1	0	0	0	2	0	0	0	0	0	0	40	0	2	2	31	0	0	0	20	0	0	0	0	0	32	0	38	51	0	0	0	1	1
LYRM1_3916	91	4	6	58	4	137	142	88	45	8	92	5	4	35	105	7	1	15	50	136	42	51	43	48	2	59	145	286	134	85	73	1	75	93	243	42	68	55	181	165	48	162	115	46	2	152	3	54	105
LYSMD3_3919	40	2	0	3	1	1	42	1	35	1	2	1	47	0	0	1	0	0	2	1	25	0	0	0	1	3	121	57	0	38	48	1	78	0	35	1	1	1	47	36	0	0	0	0	0	48	2	1	0
LZTR1_3924	164	99	17	81	8	11	118	8	148	50	107	80	58	36	85	57	11	59	8	139	81	8	7	11	6	174	140	393	201	287	223	4	52	92	131	183	91	4	50	183	3	9	295	234	11	62	1	120	120
MACF1_3927	372	294	125	134	180	420	432	632	266	641	188	401	360	284	297	309	436	455	183	171	328	207	89	218	113	427	355	427	437	470	351	339	353	242	278	946	419	775	275	539	394	300	226	369	136	237	193	279	529
MAD2L1_3930	440	268	21	209	136	182	146	83	333	118	149	220	245	154	102	24	71	140	144	449	234	27	75	67	103	944	176	743	593	1041	380	232	209	297	403	438	172	120	326	408	305	11	581	255	2	64	7	368	260
MAD2L1BP_3931	64	1	54	2	2	1	60	39	2	1	1	44	53	4	52	20	1	42	2	1	41	2	3	36	4	88	0	2	97	139	83	1	1	32	108	0	23	0	69	75	46	1	35	1	0	2	0	1	1
MAEA_3932	126	96	96	10	43	78	19	264	65	99	9	216	128	148	48	105	23	71	52	14	10	16	13	91	38	150	90	310	211	550	76	53	142	45	161	173	319	108	176	202	270	388	72	282	41	5	5	74	156
MAGEA11_3937	33	3	5	41	3	65	60	3	23	0	62	3	1	8	90	3	2	48	1	46	43	1	2	52	2	50	1	88	21	116	84	2	118	57	28	1	2	4	118	30	0	41	60	44	0	0	2	3	2
MALAT1_3940	5763	7591	8267	5278	3079	11190	7481	8102	5578	7480	5153	4862	10264	4619	8300	5986	7543	6880	5551	7116	4129	3059	3424	3673	5956	8786	6243	12211	8750	12878	9584	4012	6359	6938	8271	18294	13111	18993	13370	10394	31932	13594	10340	10255	2519	3862	4171	7391	23162
MALT1_3941	281	464	221	415	166	485	255	371	363	242	389	341	240	259	309	224	265	515	185	368	161	87	69	108	454	690	130	894	855	1212	428	108	283	350	557	531	803	688	352	390	342	567	668	376	5	51	218	240	368
MAML1_3942	3	73	46	4	11	182	0	39	25	5	3	83	144	152	117	26	54	2	3	1	57	1	0	61	35	3	8	46	108	169	70	0	6	33	96	4	113	5	28	112	37	57	65	97	1	2	1	2	2
MAN2A2_3946	52	33	25	56	6	90	191	100	43	227	4	110	87	51	55	9	135	52	64	76	34	10	56	59	2	211	3	156	126	78	77	47	80	107	120	200	80	108	46	233	0	94	162	2	27	59	10	61	98
MAN2B1_3947	143	165	57	62	10	107	67	109	15	300	58	41	51	52	168	6	58	87	152	116	73	10	119	126	151	77	62	321	288	406	160	116	10	87	123	287	176	230	117	174	121	24	223	161	71	70	132	53	75
MAP1LC3B_3964	138	63	46	25	6	5	35	40	10	47	2	4	4	3	52	4	52	37	4	151	81	1	5	12	5	139	74	150	95	127	118	2	43	11	51	31	1	3	1	36	59	2	95	165	2	0	0	0	2
MAP2_3965	131	111	103	102	83	126	167	141	124	95	39	224	106	228	283	34	16	194	116	303	85	49	104	96	40	355	100	305	341	249	159	16	108	116	97	423	327	219	110	226	193	2	182	206	1	9	121	16	182
MAP2K3_3971	126	167	146	9	9	39	291	38	110	183	103	12	37	8	172	7	73	10	96	57	103	49	7	235	118	51	40	136	126	100	43	15	48	57	86	212	153	223	31	137	46	50	116	2	2	94	29	57	164
MAP2K5_3975	85	37	0	1	0	113	7	79	36	3	1	8	4	2	112	2	2	45	2	3	2	1	29	2	27	0	2	6	82	58	35	5	4	3	8	1	0	2	1	28	6	2	1	38	1	5	1	47	2
MAP3K4_3982	43	2	8	3	35	59	102	5	7	105	101	34	112	100	4	53	6	8	50	5	4	5	8	41	53	247	140	95	214	218	197	0	126	32	123	132	104	97	3	143	1	46	165	143	2	54	70	28	53
MAP4K4_3985	193	259	139	90	163	54	20	191	43	66	113	81	340	95	125	218	274	212	195	90	107	56	101	86	178	324	154	399	475	327	286	295	167	210	216	211	605	626	367	436	338	315	270	183	6	70	65	99	166
MAP7_3988	368	322	151	173	201	298	113	358	262	187	259	148	292	236	574	173	345	437	143	242	88	73	184	96	170	523	233	1065	789	496	499	109	163	316	498	537	566	831	292	504	715	313	629	458	60	126	83	385	610
MAPK1_3989	5	38	3	44	47	58	41	31	41	7	38	6	94	53	37	6	4	4	0	5	1	10	5	15	3	247	43	241	189	162	144	2	37	40	109	50	195	100	27	112	68	142	176	124	5	2	2	56	98
MAPK1_3990	19	5	103	1	1	1	52	53	4	0	3	7	6	6	2	1	2	36	7	47	1	6	8	7	42	0	10	2	5	47	3	40	1	4	3	41	4	50	35	43	2	0	2	210	4	68	2	2	3
MAPK13_3996	726	504	587	268	204	713	540	627	329	852	496	365	402	214	843	561	574	329	290	392	279	229	165	255	288	369	284	1214	988	907	644	342	318	427	632	735	1179	1491	898	867	727	819	1063	634	87	237	247	480	1305
MAPK14_4000	204	116	112	13	59	48	117	62	17	229	191	115	117	46	164	43	152	101	178	118	22	33	106	19	195	232	34	371	367	352	192	144	158	123	184	276	459	416	123	494	340	311	251	155	8	63	7	154	210
MAPK1IP1L_4001	1	0	0	0	0	0	0	0	1	1	0	0	0	0	35	1	1	47	0	0	0	0	0	0	2	0	1	0	0	51	2	0	0	2	22	1	0	0	21	28	1	0	0	0	0	0	0	0	0
MAPK3_4002	2	59	0	61	47	77	8	39	2	3	0	4	46	46	5	2	40	3	0	42	0	74	3	40	24	5	2	51	75	7	80	4	5	29	29	52	4	54	106	69	67	52	4	70	0	2	0	65	42
MAPK8_4006	0	0	0	0	0	47	32	0	0	0	1	2	0	0	0	0	0	37	1	103	0	0	0	0	0	32	0	33	4	24	32	20	0	0	29	0	0	0	0	0	33	0	0	0	0	0	0	0	0
MAPK9_4009	129	68	163	200	12	105	305	178	99	142	84	162	194	208	238	52	66	130	111	20	56	59	92	152	79	588	61	624	351	771	333	29	45	67	347	381	218	370	112	420	237	70	355	406	10	10	12	65	71
MAPKAPK2_4012	394	542	186	236	117	491	474	428	168	675	445	242	359	351	333	308	298	404	125	495	264	48	87	299	352	341	270	725	829	662	313	242	217	313	555	871	1340	1415	599	607	435	749	635	458	81	112	19	143	710
MAPKAPK3_4013	133	9	4	107	8	52	96	52	90	134	3	55	162	150	135	10	158	109	50	46	46	40	46	90	6	70	101	230	120	249	65	65	85	36	301	222	290	166	212	136	247	140	197	130	6	52	0	6	53
MAPKAPK5_4016	2	3	0	1	1	0	2	1	0	0	1	0	1	2	19	0	0	24	2	0	1	3	0	23	1	0	1	59	20	26	1	31	33	83	21	0	1	2	31	14	0	0	0	2	1	1	0	0	0
MAPRE1_4017	199	279	11	278	49	100	199	264	29	158	276	73	214	258	255	17	230	105	13	192	75	27	54	83	158	147	144	215	344	332	220	105	50	100	183	244	429	438	193	308	518	249	187	394	81	70	59	154	166
MAPRE2_4018	0	1	0	2	54	0	48	0	0	0	0	0	0	0	0	0	1	1	9	1	0	0	0	1	0	1	1	99	32	41	1	1	45	35	1	0	0	2	1	52	1	39	29	1	50	0	0	1	1
MAPT_4019	203	61	32	53	54	51	80	5	40	38	25	22	98	8	13	44	4	121	15	86	23	3	7	7	50	128	61	166	292	295	138	6	25	58	81	11	44	91	177	142	60	0	132	111	3	52	2	14	10
MARCHF10_4020	192	2	3	39	1	4	149	3	91	6	29	4	2	1	27	8	3	27	0	28	0	2	53	4	2	127	43	56	42	226	2	8	3	31	57	37	3	1	33	105	84	69	99	57	2	0	61	42	2
MARCKS_4021	3	5	2	27	1	5	4	5	16	79	39	30	4	109	41	2	6	6	32	1	66	3	1	2	1	1	2	1	29	50	1	50	35	2	33	79	96	46	5	20	45	51	42	26	0	2	0	127	41
MARK4_4024	243	35	48	73	47	130	102	90	117	5	17	79	170	155	73	85	85	146	4	107	105	54	6	121	6	197	48	307	460	332	233	90	64	127	68	151	302	9	183	190	55	81	132	261	3	29	2	44	2
MARS1_4025	4	49	79	51	51	34	3	4	6	25	35	47	118	89	7	6	9	2	7	21	4	48	49	5	4	159	2	226	128	57	40	8	37	30	29	38	152	61	68	106	224	5	38	92	4	1	1	59	1
MASP1_4028	105	1	2	43	3	1	5	0	93	7	36	54	41	2	1	6	6	57	5	47	42	7	2	3	4	94	49	63	12	215	165	4	0	48	100	57	3	3	39	122	152	2	215	192	3	3	2	107	7
MAST2_4033	142	83	54	11	63	55	261	42	73	44	105	111	64	48	37	6	6	167	9	102	42	28	33	45	37	244	189	219	152	389	147	53	45	113	159	34	51	103	74	189	202	46	271	120	31	5	3	119	100
MASTL_4036	216	100	134	84	4	125	205	39	143	12	6	147	105	179	112	11	14	91	9	152	78	56	5	55	15	280	62	659	594	537	395	41	127	150	261	113	33	71	85	355	93	12	321	181	6	114	7	218	7
MATK_4040	25	4	0	1	1	0	1	5	0	32	0	2	3	5	1	15	0	41	1	0	1	34	0	0	2	42	2	8	3	64	0	3	45	28	27	1	3	51	0	0	0	2	31	3	0	0	0	3	46
MAZ_4047	59	160	174	201	95	61	87	162	130	156	114	66	120	77	50	70	184	228	39	131	27	54	50	35	16	95	34	191	138	88	146	57	85	47	237	311	252	243	93	127	239	99	42	8	4	9	61	8	201
MBD3_4051	176	164	6	17	41	57	92	121	162	163	135	238	146	295	189	115	263	79	89	114	187	13	11	8	247	56	92	228	293	579	287	131	166	69	213	316	337	320	254	168	360	142	240	108	5	10	2	169	115
MBNL1_4056	118	151	148	240	183	465	342	465	203	217	374	276	419	197	569	335	245	344	277	361	266	58	186	164	380	213	118	461	628	826	307	192	238	326	485	554	651	723	543	887	852	607	569	878	130	88	146	168	745
MBNL2_4059	330	243	164	176	80	19	106	200	108	238	109	135	127	21	92	116	68	395	82	201	17	96	108	107	232	225	128	432	421	373	243	86	114	219	188	176	751	470	208	324	418	326	263	313	8	120	109	227	236
MBOAT7_4061	100	2	4	4	4	4	97	3	56	5	2	3	1	2	146	48	6	59	30	52	3	3	5	60	39	89	77	168	105	288	91	2	99	43	65	2	50	3	78	166	57	2	209	103	2	2	1	0	47
MCEE_4067	87	66	61	90	174	62	61	5	108	62	44	143	120	47	18	52	10	52	83	135	86	6	7	36	47	366	97	223	314	393	151	8	163	198	196	187	118	57	90	300	77	55	297	332	79	5	4	67	184
MCL1_4068	157	68	50	95	5	101	115	28	44	92	83	23	9	47	127	40	197	32	106	5	51	5	6	95	38	107	16	194	85	100	163	72	4	110	157	81	136	146	168	69	26	19	5	1	39	3	0	86	105
MCM10_4071	77	4	191	60	56	140	133	46	52	11	39	82	57	37	318	45	54	136	7	86	47	19	51	68	38	248	81	359	238	568	300	87	124	76	312	10	182	12	195	400	143	89	297	214	43	13	2	5	141
MCM3_4072	265	454	168	203	66	36	204	203	44	406	69	290	266	56	258	123	186	148	219	69	185	152	256	123	115	266	82	374	559	389	206	340	210	195	188	569	227	547	452	450	740	202	402	268	7	121	59	232	338
MCM4_4075	179	47	52	40	9	51	22	4	29	2	42	114	69	54	105	99	29	48	43	8	42	52	8	51	27	103	52	174	164	105	62	32	57	32	80	112	106	112	104	110	61	8	81	103	3	14	4	8	57
MCM7_4079	227	240	136	66	118	143	135	492	17	396	222	277	244	231	238	156	370	164	136	178	58	120	152	143	194	187	183	389	232	162	183	252	200	237	242	726	689	435	117	191	609	285	207	144	194	236	29	113	271
MCOLN1_4080	138	20	113	111	13	231	149	123	43	87	110	217	128	17	149	59	36	93	107	45	98	61	8	70	88	99	80	154	145	164	38	46	200	15	132	158	296	288	90	198	176	175	186	149	5	29	88	154	147
MCTP1_4083	2	5	0	0	1	0	1	3	0	71	0	0	5	4	2	0	1	40	3	1	1	1	4	1	0	1	0	0	0	0	0	0	44	1	4	1	1	0	0	13	0	0	3	3	1	1	5	8	4
MCUR1_4086	206	153	64	90	98	17	67	236	65	284	178	157	213	68	321	112	252	100	51	192	118	28	64	75	16	24	14	251	303	261	203	121	107	131	221	255	231	426	161	145	268	157	103	160	47	10	77	11	138
MDH1_4087	46	94	209	124	57	79	55	47	71	105	87	65	226	110	78	9	51	72	55	8	337	8	9	82	83	126	25	215	148	149	61	51	10	32	150	380	58	183	119	208	179	229	41	14	3	6	7	115	261
ME2_4100	250	223	114	13	62	63	121	86	213	148	35	139	54	302	282	74	19	102	83	133	94	22	13	115	49	366	96	318	484	680	460	15	205	106	251	161	121	202	76	357	62	70	257	277	2	6	3	85	155
MEA1_4101	125	58	43	72	42	135	92	6	46	56	41	33	133	49	103	15	168	67	56	94	58	48	10	106	6	115	97	241	159	242	194	8	44	7	149	43	197	143	161	124	99	163	164	73	42	5	49	132	269
MED1_4106	307	196	64	47	79	157	129	167	124	519	212	246	119	164	149	136	214	204	117	68	41	39	59	133	194	169	231	531	390	439	129	61	70	278	280	307	355	642	372	322	264	137	282	148	51	79	157	123	351
MED21_4109	137	49	6	85	3	75	78	5	61	5	51	107	9	61	145	54	8	76	7	139	5	7	42	64	7	260	6	258	175	350	107	13	4	166	176	84	56	7	9	210	81	52	124	103	1	3	1	53	60
MEF2C_4112	0	17	0	0	0	0	0	20	0	0	0	0	24	24	0	0	0	23	21	0	0	0	26	21	0	0	0	0	0	0	1	0	0	1	1	0	19	0	0	0	0	0	19	13	0	0	6	15	21
MEF2D_4115	169	150	81	142	134	102	341	88	173	322	167	165	218	332	223	81	231	64	300	143	56	28	257	213	239	273	242	588	429	774	228	88	96	173	370	165	245	374	328	276	378	157	317	573	39	61	84	287	162
MEFV_4116	24	1	4	60	1	55	43	1	0	13	28	38	124	2	26	43	2	46	4	1	79	39	2	3	4	153	0	2	75	193	148	2	5	56	101	4	104	2	38	20	195	1	43	77	1	4	0	102	1
MELK_4117	0	26	39	1	0	0	0	25	0	0	0	1	0	0	0	0	0	1	0	0	0	0	0	0	0	0	0	0	17	0	0	2	0	1	0	0	52	1	4	0	0	0	0	0	0	0	0	0	0
MEN1_4120	268	125	126	71	78	101	215	47	125	385	80	154	185	196	212	115	118	61	151	164	18	49	35	54	41	543	137	207	486	496	113	79	45	126	284	670	263	499	80	144	449	193	335	374	41	72	8	241	320
MEST_4122	14	44	3	65	67	143	9	16	37	50	33	73	7	53	53	4	51	123	27	170	3	9	4	2	4	58	1	20	157	209	28	48	47	114	169	54	6	4	60	89	54	3	141	170	0	10	2	3	4
MET_4125	26	37	1	2	0	0	5	37	102	3	1	3	2	13	2	0	1	1	2	3	1	1	3	0	1	0	1	85	23	63	32	1	1	30	37	2	2	0	54	2	36	1	35	1	2	0	0	2	52
METRN_4129	84	3	21	1	4	4	35	1	0	1	1	5	35	86	1	53	8	3	25	35	19	4	1	2	4	81	1	84	79	14	48	1	38	66	22	34	37	2	0	88	1	44	31	1	0	2	1	95	2
METTL2A_4134	165	102	101	146	67	58	405	68	162	98	64	158	189	40	245	108	54	124	26	388	102	6	8	94	51	231	74	883	562	625	385	90	153	120	631	174	170	65	115	563	273	108	237	350	1	92	43	149	99
METTL2B_4135	209	78	155	53	46	74	230	140	104	177	12	136	43	72	277	113	16	57	73	58	50	29	14	136	192	203	92	146	175	268	296	91	165	122	123	302	384	421	84	206	417	222	483	292	22	62	1	50	93
MFAP1_4142	127	122	195	114	72	127	150	80	134	56	47	30	7	321	188	185	47	10	43	246	120	76	7	94	65	111	34	287	86	61	104	106	180	163	105	476	88	279	170	67	62	175	139	205	63	148	4	82	121
MFSD11_4150	168	47	133	126	60	90	128	123	93	97	189	165	191	9	48	89	70	9	191	86	94	49	2	8	49	333	78	129	243	291	119	55	85	184	262	81	354	193	112	364	262	87	335	187	5	123	6	164	106
GLIDR_4155	728	470	324	324	182	542	799	448	394	255	110	419	350	162	1015	145	144	580	305	756	474	147	184	239	136	965	211	1504	1084	1439	977	194	245	646	616	937	871	1049	862	1213	1170	234	996	1307	116	363	145	424	670
MIF_4173	54	203	148	8	42	98	184	36	35	136	37	135	14	4	97	10	59	44	6	9	72	15	8	50	5	108	8	268	222	97	57	40	54	101	131	150	12	288	40	238	102	83	303	92	3	42	5	69	110
MKNK1_4185	93	43	57	42	2	2	41	4	76	4	2	29	10	1	3	5	38	46	5	2	62	3	5	7	2	77	51	200	54	141	85	71	0	5	58	3	44	88	3	89	181	198	86	3	1	1	1	2	38
MLEC_4188	36	56	47	123	56	2	106	28	3	97	70	36	114	155	83	7	13	51	61	3	43	6	4	9	45	7	54	53	123	244	3	11	5	75	112	57	95	87	26	62	49	49	94	128	110	59	49	3	47
MLH1_4190	117	70	9	56	9	199	233	83	44	51	0	66	61	8	82	8	9	110	35	60	5	7	4	42	3	68	4	252	224	404	209	52	77	37	300	63	61	6	47	243	259	48	123	73	35	6	8	293	115
MLLT11_4193	9	45	1	0	50	3	121	37	3	1	0	11	100	32	81	2	8	78	34	4	40	26	39	41	2	5	1	38	50	3	2	7	26	11	31	2	95	66	43	15	2	99	37	18	0	7	5	37	42
MLX_4197	100	8	48	42	33	82	162	3	36	67	87	64	32	0	26	39	8	54	2	16	38	4	2	0	52	43	3	10	27	96	3	8	5	6	4	1	4	28	15	2	2	42	1	51	1	3	1	64	121
MMACHC_4200	77	2	3	39	3	56	29	49	2	0	3	28	1	82	2	0	1	2	3	80	1	1	0	3	3	187	61	4	84	40	4	1	2	1	29	1	1	0	54	49	56	2	116	74	2	2	0	65	5
MMP1_4206	49	3	70	3	1	151	48	5	12	52	5	13	1	4	0	3	8	12	2	3	3	19	4	4	1	77	108	14	65	160	34	12	52	49	98	2	0	18	3	90	5	5	42	1	32	6	0	0	19
MMP11_4207	36	1	79	74	2	61	1	1	0	2	139	27	2	1	1	2	4	0	1	3	1	0	2	45	1	133	1	44	75	63	71	1	0	0	36	40	55	3	41	8	69	0	19	67	0	1	0	1	1
MMP2_4213	210	47	41	64	11	88	117	72	50	52	74	64	125	11	47	6	7	71	35	92	7	8	68	58	66	262	127	372	210	318	198	3	47	110	126	228	9	5	65	224	3	2	196	340	1	0	60	170	80
MMP3_4216	1	0	0	0	0	0	0	0	0	0	48	0	0	0	0	0	8	0	0	0	0	0	0	0	0	0	0	1	0	0	0	0	0	0	1	0	0	0	0	0	0	1	0	0	0	0	0	0	0
MMS19_4222	75	173	212	167	81	152	296	395	160	265	186	204	249	91	116	53	172	171	144	238	135	138	22	305	52	480	92	95	334	150	154	65	132	262	237	387	436	242	285	414	576	169	299	352	124	76	68	194	509
MNAT1_4225	229	22	63	100	8	228	22	41	82	89	34	87	141	119	45	16	51	140	52	143	164	10	57	102	5	121	202	181	432	454	288	94	147	159	168	192	13	96	14	377	422	98	316	139	4	64	53	68	73
MNX1_4226	143	3	55	65	3	35	99	37	3	124	60	6	45	55	8	3	7	0	31	50	9	5	2	2	10	103	95	206	69	272	182	3	44	2	75	2	6	75	0	79	101	43	35	108	2	55	2	1	4
MOB1B_4229	199	285	54	178	14	119	347	130	82	186	294	148	86	91	189	18	103	311	83	110	135	25	27	225	100	181	122	846	463	519	376	116	95	196	474	350	308	190	169	444	282	170	279	440	10	71	53	142	276
MOCS3_4235	231	67	9	68	9	44	47	42	190	83	115	197	171	56	131	56	25	108	93	122	45	74	15	73	88	393	113	246	386	641	173	131	238	147	278	81	143	115	132	351	398	89	364	39	37	64	54	38	173
MOK_4238	1	1	1	0	1	0	52	1	39	0	0	0	2	50	1	1	0	0	2	1	0	1	0	0	1	22	1	1	21	35	1	1	2	0	1	78	60	0	0	9	1	1	0	57	1	0	55	0	1
MORF4L1_4240	26	73	61	131	3	5	209	25	84	40	32	25	121	82	91	7	8	97	47	12	62	23	6	49	53	107	40	166	352	455	244	0	34	13	219	73	83	16	3	276	41	1	198	131	2	5	2	1	29
MORN5_4241	0	0	0	0	0	0	0	0	0	0	0	0	0	0	0	0	0	0	0	0	0	0	0	0	0	0	0	0	0	0	0	0	0	0	0	0	0	0	0	0	0	0	0	0	0	0	0	0	0
MPC2_4243	392	484	380	168	266	264	336	223	129	205	443	363	120	157	357	192	307	111	135	315	107	196	160	160	173	689	158	924	1291	794	332	255	150	383	523	347	755	1262	463	627	1258	892	578	415	72	25	136	296	875
MPHOSPH9_4245	1	1	0	1	0	0	0	0	0	0	0	0	0	0	5	0	0	0	0	0	0	0	0	0	11	0	0	30	0	2	0	13	1	0	0	0	0	0	0	22	0	0	0	18	35	0	1	0	1
MRE11_4256	334	298	267	478	115	331	220	321	380	480	272	242	467	269	264	166	568	167	140	290	27	87	330	80	80	330	146	752	630	505	593	35	211	388	427	553	790	497	221	524	676	550	319	482	84	70	122	334	629
MRPL12_4260	85	65	53	12	55	37	70	54	38	141	84	128	151	51	104	68	88	52	8	10	55	12	73	77	9	79	81	405	123	112	51	26	40	79	75	128	136	287	51	165	62	160	71	25	34	101	86	199	241
MRPL13_4261	95	12	26	2	1	54	10	3	0	63	0	8	75	6	2	35	57	6	1	1	58	6	38	8	2	40	1	59	26	58	6	8	43	23	83	5	5	132	81	17	82	2	1	2	1	1	71	7	10
MRPL15_4264	294	37	51	159	56	16	198	55	6	78	8	105	138	12	85	8	13	91	50	36	121	12	10	72	61	341	52	127	252	481	179	13	45	206	269	261	60	60	53	281	147	4	267	117	40	11	54	116	11
MRPL18_4265	250	115	149	140	111	86	220	153	156	50	155	109	251	138	339	193	129	87	189	251	285	17	78	103	59	347	198	288	122	254	310	20	205	254	370	314	440	555	245	265	300	261	302	448	9	76	103	86	481
MRPL19_4268	259	128	158	151	107	111	136	69	228	136	44	92	20	38	315	69	13	162	70	237	42	56	49	188	34	366	15	256	332	520	252	17	47	177	205	195	271	108	86	261	332	91	212	254	31	4	2	202	101
MRPL24_4269	4	4	106	64	95	57	92	95	1	16	5	71	46	54	34	51	57	6	53	1	1	6	40	4	43	107	49	51	104	50	208	100	41	3	8	64	69	71	64	78	115	3	69	90	4	1	70	38	84
MRPL27_4270	78	1	123	44	44	55	258	11	55	73	48	68	92	173	51	36	11	140	43	83	22	27	7	35	5	110	52	186	159	239	84	42	61	150	133	4	4	59	8	114	5	159	212	146	29	4	3	106	7
MRPL28_4271	100	8	0	4	3	48	3	2	1	1	51	7	12	1	1	5	53	2	62	1	3	2	1	5	1	79	1	6	123	29	33	3	4	46	41	3	62	91	18	55	26	1	33	24	1	45	0	3	1
MRPL34_4277	54	0	45	1	0	0	1	39	0	1	0	0	0	0	0	4	0	1	0	1	1	1	0	1	0	33	1	1	104	99	1	43	36	18	33	1	0	0	21	83	58	0	1	47	1	0	0	2	0
MRPL37_4278	71	119	5	4	5	5	38	46	83	1	7	67	56	36	100	5	23	2	53	50	39	42	6	48	2	122	3	123	198	137	70	8	43	183	121	70	71	10	138	122	64	3	84	270	5	2	4	127	115
MRPL42_4284	6	0	2	1	2	2	2	2	0	0	0	4	3	33	0	0	3	0	1	2	1	2	3	2	0	0	0	4	28	1	0	2	45	6	1	0	3	87	37	0	0	6	24	1	0	1	0	0	0
MRPL53_4285	44	69	1	2	2	50	56	2	3	56	2	16	3	1	35	2	45	42	38	2	4	4	4	3	69	62	52	24	15	71	1	1	0	16	43	1	1	1	1	18	1	1	0	0	0	0	0	57	1
MRPS17_4291	87	2	4	3	63	119	57	86	39	40	4	74	10	8	7	38	8	92	8	7	75	2	6	207	3	59	5	192	147	408	111	70	63	53	253	111	52	70	204	162	13	0	122	46	1	4	39	54	73
MRPS2_4292	36	53	4	4	2	2	11	82	2	6	99	42	64	24	2	43	59	48	4	52	41	6	40	36	3	123	6	91	200	187	129	6	7	35	89	174	191	7	41	105	55	53	56	138	2	2	59	2	4
MRPS23_4296	50	37	38	9	4	4	109	1	1	1	37	4	2	0	27	2	3	0	2	2	0	4	5	45	0	42	88	8	83	115	81	69	0	53	47	61	1	1	64	68	4	47	53	37	0	1	55	49	1
MRPS28_4299	63	124	62	8	52	62	120	53	9	132	50	83	22	64	148	3	104	15	46	11	120	17	14	12	10	135	84	190	174	185	56	16	119	52	50	77	62	103	227	80	174	218	81	138	2	9	2	87	291
MRPS30_4300	46	31	3	23	61	45	5	2	0	6	2	36	5	0	57	1	6	48	3	4	50	6	1	34	2	3	1	94	46	117	0	45	1	27	20	2	54	39	79	22	42	17	8	0	1	1	3	1	3
MRPS34_4301	208	170	60	74	10	117	106	194	29	189	5	164	109	63	141	150	98	125	10	183	92	57	69	234	15	374	128	264	256	299	337	121	126	105	195	143	169	228	169	266	257	111	201	231	10	38	9	205	64
MRPS36_4304	43	31	3	1	2	1	24	7	1	2	78	30	30	36	28	1	2	64	18	0	3	2	0	1	0	87	50	95	143	103	59	3	1	37	131	11	7	0	0	80	1	2	66	209	1	1	0	5	54
MRS2_4308	281	199	80	127	14	74	344	67	90	42	58	107	78	27	131	110	75	79	170	138	187	41	21	163	122	437	141	528	491	659	178	29	140	188	286	315	66	89	148	312	38	3	225	278	33	6	72	179	50
MSH6_4310	71	183	105	159	69	6	359	95	72	10	58	65	47	59	133	7	46	143	86	99	5	12	11	27	40	364	56	187	302	446	19	11	44	131	142	88	280	324	137	156	479	342	209	25	81	79	168	28	158
MSMO1_4315	552	689	260	329	27	316	446	331	128	213	1365	138	1619	173	513	107	361	233	398	264	262	156	358	205	110	882	433	1440	2010	1516	465	264	216	437	677	590	934	2108	340	1064	1071	1630	480	674	88	401	16	400	2051
MSRA_4319	30	3	0	1	0	52	1	34	4	0	20	25	4	4	39	2	4	33	29	3	36	1	5	48	0	5	1	43	65	116	2	5	0	1	65	2	2	37	1	34	1	56	2	0	0	0	82	2	0
MT1A_4325	0	0	0	0	0	0	0	0	0	0	0	0	0	0	0	0	0	0	0	0	0	0	0	0	0	0	0	0	0	0	0	0	0	0	0	0	0	0	0	18	0	0	0	0	0	0	0	0	0
MT1E_4328	126	90	100	110	51	156	267	9	203	76	154	141	14	108	176	67	10	78	49	132	49	17	94	197	52	443	9	400	449	391	206	11	5	130	266	77	174	60	182	322	155	101	557	504	5	12	140	85	257
MT1H_4330	27	0	0	44	2	1	53	2	72	5	1	99	39	0	50	1	7	55	5	58	24	1	3	1	2	73	2	78	149	67	64	50	0	51	59	21	2	2	1	65	0	0	3	115	10	42	2	41	45
MT1HL1_4331	114	2	1	9	1	0	74	3	2	44	37	22	3	2	36	4	5	2	2	85	38	1	5	3	1	88	2	130	170	349	91	39	40	1	78	5	6	0	83	172	2	0	157	49	1	2	0	3	1
MT1X_4333	2	32	0	3	0	1	46	48	0	37	2	1	2	1	1	3	3	2	3	2	1	0	3	0	0	0	1	139	23	131	5	7	1	0	30	2	43	0	1	32	37	2	36	40	0	75	1	2	1
MT2A_4334	479	30	155	60	98	85	203	125	175	199	44	189	99	121	226	18	55	114	9	67	69	20	44	81	125	222	90	527	569	675	369	154	93	227	172	272	24	85	194	288	270	86	197	377	11	11	64	94	15
MT3_4335	0	0	0	1	1	0	1	0	1	0	0	2	43	37	2	0	12	0	0	49	0	1	1	0	0	0	1	23	1	2	0	1	0	0	0	0	0	1	1	49	3	0	0	0	0	1	0	0	1
MTA1_4336	440	394	648	345	82	453	389	573	280	468	181	283	507	213	682	621	756	540	149	325	290	94	188	268	544	282	201	713	551	886	612	357	389	564	445	826	669	745	334	624	1127	459	309	628	73	194	245	367	768
MTERF3_4338	19	86	59	4	3	1	35	47	85	6	58	160	5	43	82	5	5	5	2	5	1	8	4	66	35	99	78	52	76	186	89	33	8	32	106	91	52	59	40	71	21	3	182	79	3	3	1	2	5
MTF2_4342	372	78	53	203	12	184	333	206	317	385	57	204	199	9	174	18	487	108	173	112	97	136	147	19	187	170	243	545	490	522	158	37	113	129	285	272	205	401	200	318	254	92	232	283	5	61	116	65	119
MTFR1_4345	64	63	60	118	61	123	169	64	128	170	25	75	159	60	160	11	86	6	56	10	162	18	20	7	8	266	146	58	140	231	137	26	63	114	182	152	315	116	55	115	201	151	24	106	5	127	3	10	248
MTHFD1_4346	7	44	5	11	2	2	43	146	44	35	3	36	29	51	0	86	8	11	3	3	2	6	3	6	56	54	1	96	96	70	26	55	34	14	33	47	2	140	190	74	4	152	55	74	2	5	2	4	9
MTIF2_4352	72	62	99	60	64	51	96	4	37	3	39	41	77	9	167	183	10	39	4	115	72	6	70	30	88	149	4	105	171	127	78	44	38	108	115	191	49	57	91	86	101	56	63	28	1	35	3	3	43
MTMR2_4353	114	61	57	7	7	54	10	55	7	31	1	11	54	2	41	2	7	42	45	6	110	5	5	75	5	42	46	383	102	142	204	73	82	59	113	97	100	51	87	255	38	3	172	201	29	50	2	116	78
MTMR4_4356	129	44	97	203	56	290	181	151	58	72	20	55	8	62	202	48	12	72	8	71	48	11	100	88	103	218	24	226	234	334	156	62	2	91	236	164	160	223	77	135	131	3	168	75	2	6	4	119	203
MTMR6_4359	1	1	0	0	0	0	1	0	1	0	0	39	0	0	0	0	1	0	0	0	0	1	1	0	0	1	0	0	0	26	1	0	0	0	1	1	45	71	3	11	0	1	42	0	0	0	0	1	0
MUC1_4366	1	28	1	6	1	1	5	41	0	116	3	4	127	2	112	6	7	3	99	46	0	1	2	5	1	53	113	175	141	99	35	7	1	2	23	6	106	5	0	91	1	128	3	58	3	5	1	7	121
MUTYH_4375	53	73	46	4	1	45	208	31	48	51	30	44	29	3	49	3	72	70	39	7	23	58	45	8	2	63	83	218	189	151	84	9	19	68	137	114	157	107	4	123	214	4	33	87	35	7	2	3	100
MX1_4382	125	103	112	30	12	47	16	107	13	1093	208	157	155	73	300	215	70	125	97	61	13	17	67	17	105	289	199	167	563	693	377	74	172	143	280	228	164	187	190	369	163	92	641	178	37	71	8	87	274
MYB_4387	69	145	218	73	62	124	134	2	98	132	3	97	40	67	59	3	70	24	3	208	39	10	7	28	5	225	63	128	137	205	81	72	134	122	182	5	61	60	84	53	34	93	213	42	2	6	2	3	60
MYBL2_4391	6	66	4	3	0	0	63	3	34	8	3	68	47	4	84	2	5	32	35	113	51	6	1	34	2	63	4	85	78	170	29	3	2	2	62	8	3	5	4	55	17	2	37	48	3	56	0	67	2
MYC_4394	348	162	161	117	68	180	219	377	266	111	121	283	221	230	329	126	135	168	75	96	138	90	38	63	96	168	111	562	492	342	221	103	281	170	314	645	724	630	385	368	400	285	267	111	44	26	365	204	608
MYCBP_4395	24	8	1	69	0	47	8	27	0	27	43	5	67	1	81	4	3	1	3	38	5	57	1	4	0	21	3	57	47	200	20	2	98	79	57	48	0	1	2	87	49	2	99	63	0	3	0	49	1
MYL12A_4405	206	17	106	56	4	135	224	137	71	43	69	154	192	145	304	17	9	189	8	280	239	7	8	104	37	235	199	283	512	355	84	98	104	252	248	11	68	4	138	236	419	134	479	166	3	2	4	66	96
MYL3_4409	0	0	2	1	0	0	2	0	0	29	0	27	0	3	0	0	0	22	0	0	0	0	1	1	0	1	2	0	1	3	0	2	0	2	25	2	2	0	51	0	0	43	0	0	1	15	1	0	1
MYL9_4413	157	265	12	117	224	136	87	54	50	198	151	224	140	90	36	48	84	180	16	100	66	53	117	13	100	116	144	642	116	268	286	188	85	194	208	95	310	331	286	154	477	243	184	280	3	68	2	21	190
MYLK_4414	163	218	155	107	270	234	203	136	170	219	308	140	96	9	216	50	9	91	36	218	138	9	6	6	81	83	71	228	589	582	445	115	175	266	145	430	230	327	469	352	588	179	483	186	44	211	5	109	405
MYO1C_4424	353	213	197	143	363	247	414	242	141	485	445	406	243	305	272	389	292	358	310	194	283	151	77	238	405	324	272	840	830	453	279	289	256	268	495	689	943	1346	593	709	721	632	766	697	141	99	140	159	388
MZT2B_4433	47	0	1	4	2	97	7	42	0	2	2	25	5	41	15	47	5	31	4	3	3	41	1	2	1	204	1	111	90	144	74	2	2	99	84	53	1	13	115	63	2	1	37	69	0	0	80	1	0
NADK_4441	81	67	157	5	139	101	14	72	59	5	3	77	138	50	39	58	100	6	48	173	8	54	6	46	63	6	53	57	189	193	154	65	41	18	81	275	143	218	269	83	206	132	224	115	3	69	3	118	228
NAE1_4442	110	26	35	45	1	27	122	139	2	6	135	16	7	46	0	60	7	65	46	54	2	6	6	37	3	150	3	5	56	21	48	64	3	39	80	63	138	58	2	23	51	48	5	113	2	29	4	147	127
NAPA_4449	33	5	0	1	2	1	24	1	2	3	0	1	1	2	0	0	1	2	2	2	0	0	0	41	43	24	0	34	18	73	1	0	36	28	26	53	81	0	1	18	2	1	0	45	0	0	0	56	0
CIAO3_4450	101	36	218	88	5	71	57	3	10	56	4	13	3	3	72	39	4	3	72	73	62	7	2	46	35	100	66	328	81	63	117	30	42	85	28	16	102	94	78	85	90	2	42	145	1	59	0	3	6
RAB34_4451	3	93	42	5	2	4	37	71	4	3	1	53	1	5	25	24	43	1	1	26	4	4	37	9	77	42	28	23	117	115	62	4	2	0	20	2	3	0	82	57	1	36	76	18	2	64	80	2	28
NARS1_4453	181	75	55	76	75	116	16	100	49	280	4	128	80	87	251	114	157	64	59	121	62	59	59	133	118	272	110	398	351	255	115	64	102	127	268	361	134	409	275	207	303	145	129	354	36	10	8	145	73
NAT1_4454	1	0	0	0	74	0	1	1	0	1	1	3	0	0	34	0	0	1	0	1	0	1	0	0	0	29	1	0	51	32	0	3	103	28	2	1	0	1	0	0	0	0	0	1	0	76	0	1	0
NAT2_4457	148	99	97	53	35	4	8	76	45	91	82	43	13	9	125	8	36	136	6	108	3	6	84	5	7	218	154	221	290	659	215	91	139	64	177	116	8	5	74	215	98	2	167	219	54	48	1	66	41
NBN_4460	435	119	158	167	68	60	146	303	161	422	93	282	250	163	522	117	170	218	98	35	152	68	38	67	62	129	106	485	703	665	348	134	78	131	361	301	378	325	230	408	219	154	360	292	10	20	29	78	212
NCAPD2_4474	9	2	50	3	2	1	9	44	3	2	2	10	3	5	4	37	68	75	2	2	6	5	4	5	47	2	1	92	43	3	2	12	1	45	7	46	31	78	19	1	0	44	0	1	0	1	1	1	102
NCAPG_4478	12	71	49	1	0	0	28	0	3	71	1	15	5	1	0	0	25	2	2	1	2	55	3	1	3	3	1	65	17	3	0	27	3	37	5	5	52	52	66	18	9	9	41	0	1	2	0	2	3
NCAPG2_4481	37	1	47	1	0	1	0	2	1	1	1	2	2	0	1	0	0	1	1	2	2	1	1	3	1	1	43	44	34	12	87	2	75	1	60	109	4	29	3	12	0	0	0	0	0	0	0	0	51
NCAPH_4484	113	37	57	84	5	56	162	40	8	4	2	85	6	13	46	6	8	87	46	38	2	8	5	73	4	227	3	228	178	372	103	26	3	11	236	76	7	49	101	250	81	40	132	253	41	60	2	1	3
NCBP1_4487	38	6	68	4	5	48	52	43	37	51	71	31	3	8	2	5	58	3	44	41	2	5	6	39	4	120	1	106	58	3	44	5	77	3	37	5	11	124	61	94	2	159	3	61	58	1	2	81	135
NCK1_4491	242	386	92	325	24	325	259	453	177	428	134	245	171	222	309	466	412	158	199	323	221	40	110	105	355	636	324	677	617	1012	468	242	219	239	546	484	501	778	246	544	434	293	515	379	50	138	10	246	379
NCK2_4492	238	116	136	121	60	80	55	95	85	255	117	66	60	85	125	151	13	21	50	63	64	10	144	99	89	219	135	319	432	557	189	65	22	69	293	378	564	169	191	318	225	6	261	316	38	4	1	7	104
NCOA1_4496	115	36	8	120	6	113	228	13	40	102	94	36	165	107	77	8	53	49	131	90	61	45	54	8	8	67	81	338	227	205	167	77	40	165	82	152	149	55	177	201	169	5	246	129	4	3	66	111	180
NCOA1_4497	84	106	117	11	5	38	20	33	1	129	82	80	90	40	36	58	8	6	4	72	69	66	8	59	39	33	63	98	102	99	97	73	58	21	53	1	51	216	69	36	166	4	59	74	3	4	90	58	134
NCOA1_4498	4	44	3	58	48	64	8	16	21	110	4	4	62	9	78	18	6	81	56	87	4	11	9	47	3	146	3	225	140	174	38	67	49	23	104	125	194	110	5	147	46	92	31	42	0	3	4	7	55
NCOA3_4501	27	36	66	58	73	71	57	7	27	237	5	10	108	38	123	8	98	72	7	51	5	11	18	66	35	44	8	110	90	86	16	14	63	5	92	156	261	142	81	80	2	84	66	60	1	5	2	114	81
NCR1_4503	2	22	69	6	3	1	86	1	35	6	46	48	5	5	6	2	3	4	5	84	107	41	0	31	2	60	3	73	3	108	97	30	0	34	59	106	42	3	121	56	9	3	96	90	1	0	1	39	25
NDC1_4509	157	132	270	105	4	66	93	182	40	87	82	78	7	121	160	7	122	42	86	8	4	46	149	46	41	175	55	72	129	290	52	18	133	32	102	166	147	103	215	125	4	55	128	147	6	4	65	86	68
NDRG1_4510	223	425	161	320	179	284	434	90	150	397	112	221	260	103	331	370	465	388	209	199	96	206	195	189	145	404	137	457	494	642	218	159	187	463	228	746	373	938	351	435	774	301	260	498	195	311	185	193	245
NDST2_4513	89	49	99	8	46	26	32	174	39	213	3	126	120	106	55	117	53	11	105	11	5	53	98	96	180	142	84	236	55	237	46	57	27	48	52	194	208	309	234	150	6	140	36	307	30	43	6	75	7
NDUFA1_4514	109	137	63	63	95	126	120	118	59	292	98	138	155	160	45	115	87	218	113	66	19	74	185	226	175	137	60	202	385	239	71	45	106	136	180	244	257	189	136	141	379	218	189	151	86	47	112	118	324
NDUFA13_4515	106	194	64	12	48	4	66	138	13	92	27	89	241	51	107	85	66	179	102	137	168	89	73	48	98	14	58	24	172	47	230	160	4	34	150	273	367	405	56	121	197	112	121	129	3	124	6	11	113
NDUFA8_4519	89	200	105	61	106	78	108	169	115	117	291	72	27	58	84	77	138	130	63	15	30	74	25	94	43	174	89	307	187	180	189	22	69	95	249	427	286	560	111	250	235	97	148	156	9	134	7	114	152
NDUFB5_4525	22	23	26	13	7	33	26	18	26	24	24	18	48	18	42	13	35	21	21	12	5	2	17	9	29	22	11	27	30	26	23	38	23	11	23	50	63	49	27	26	53	43	71	27	5	3	1	25	38
NDUFS6_4527	311	176	118	88	78	105	168	308	99	250	203	414	170	63	272	280	213	363	57	116	108	139	127	147	52	236	129	386	286	193	335	118	126	102	454	447	571	713	491	307	510	214	332	172	64	48	15	199	494
NDUFS8_4528	213	111	56	106	85	176	99	177	24	73	75	167	154	114	113	58	77	51	114	61	12	50	83	23	115	79	116	403	313	296	46	70	161	101	199	270	466	585	171	302	89	276	155	265	42	70	75	47	193
NDUFV2_4530	483	78	96	153	125	163	217	118	44	339	200	88	126	23	256	16	26	153	122	251	111	38	172	16	179	243	63	459	296	396	394	58	122	224	372	149	260	294	181	279	18	97	215	267	11	14	230	288	211
NEFL_4536	4	1	1	0	1	0	0	0	1	1	0	0	35	1	0	1	50	1	0	0	1	0	3	1	0	0	0	2	1	46	55	1	0	1	0	49	1	0	0	0	51	0	0	1	0	0	0	0	0
NELL2_4540	51	61	2	8	2	58	68	28	2	3	53	4	6	6	27	0	2	25	3	41	0	6	2	1	4	72	39	71	203	217	72	2	54	64	76	2	2	5	48	112	187	0	124	74	1	1	1	1	113
NENF_4541	69	41	59	30	55	64	291	126	3	143	184	87	122	96	70	115	65	90	80	123	51	81	64	66	51	204	87	165	160	230	198	43	142	83	48	188	213	151	74	58	179	34	144	5	64	117	244	61	157
NES_4542	39	4	6	4	2	36	2	245	6	2	1	88	51	3	54	54	4	90	6	9	52	53	7	87	2	87	5	44	39	186	94	54	27	98	103	95	227	5	47	171	1	111	224	85	2	3	0	2	3
NEU1_4546	37	6	61	4	7	44	55	69	84	41	77	52	72	56	122	47	6	86	3	99	5	2	4	95	49	4	1	101	58	56	84	33	52	4	95	148	173	179	66	81	43	2	32	3	44	6	1	1	1
NEUROG2_4551	53	1	79	1	0	1	46	43	57	50	1	1	29	3	75	42	3	43	4	3	0	0	1	2	98	163	71	130	22	55	94	47	43	0	118	37	0	1	1	35	1	40	2	209	0	0	1	0	0
NFATC3_4560	282	127	413	251	71	120	283	92	285	197	108	279	144	322	307	148	139	125	49	88	56	22	53	109	20	481	108	583	562	506	222	242	196	116	236	319	420	84	145	408	123	172	324	293	41	56	127	236	157
NFATC4_4563	175	107	44	108	5	214	94	164	187	89	26	185	192	47	84	11	71	83	13	88	9	84	9	67	194	187	94	346	283	521	206	109	4	169	287	353	51	319	90	455	147	146	33	78	22	136	2	11	175
NFE2L2_4564	1258	709	712	469	93	1017	1076	1181	503	804	645	1016	799	609	962	888	850	538	811	527	650	232	187	524	470	881	806	1552	1264	1619	709	379	805	689	1820	2044	1625	2793	1708	1687	1217	1364	1432	1832	215	231	216	824	1103
NFIL3_4565	129	225	196	201	99	124	14	44	65	41	261	57	11	6	49	50	179	217	160	120	11	79	8	50	50	291	58	437	285	500	271	63	62	18	160	234	112	476	151	293	352	197	242	69	37	104	2	301	121
NFKB1_4566	179	250	29	172	7	9	69	164	46	106	73	79	93	27	67	137	78	127	79	59	6	19	27	44	68	227	96	601	310	252	179	167	100	102	219	74	507	232	131	234	270	85	163	255	9	3	71	54	173
NFKB2_4567	6	31	69	1	41	2	58	86	42	158	5	5	5	4	1	96	42	1	61	4	2	38	1	6	95	7	6	33	7	104	40	36	8	5	6	168	58	120	59	20	106	86	136	93	2	3	2	69	4
NFKBIA_4568	77	3	3	7	3	2	45	1	4	2	108	24	45	2	11	2	67	34	4	3	4	2	16	4	31	49	6	150	80	212	96	45	50	87	71	99	56	126	1	77	62	39	73	6	26	18	0	62	43
NFKBIE_4571	37	47	43	50	4	55	6	80	3	104	1	18	11	2	175	6	7	43	6	68	89	10	8	5	34	253	3	100	190	315	63	21	47	8	118	42	118	4	143	163	53	5	222	283	7	11	1	102	95
NFRKB_4573	263	141	134	150	84	17	108	224	39	21	89	247	294	51	124	120	15	43	106	156	165	85	115	153	190	441	156	535	324	248	85	220	78	201	201	437	492	279	350	450	424	419	365	227	204	13	108	164	226
NFU1_4574	27	1	75	1	5	55	2	0	39	0	38	3	39	39	2	65	4	2	53	1	47	1	81	53	39	53	36	42	62	156	44	43	0	84	45	6	1	1	3	124	11	2	124	79	3	12	0	51	0
NGB_4579	81	2	2	1	1	27	1	13	49	29	1	3	0	0	0	0	3	59	0	37	11	1	0	2	2	5	0	2	17	42	121	16	0	21	72	1	2	1	0	68	48	0	104	50	0	1	2	1	0
NHP2_4585	237	214	115	11	9	114	14	87	269	44	57	85	209	84	41	64	14	107	55	111	25	17	51	139	12	141	197	252	280	286	82	46	62	164	331	76	87	113	192	298	192	45	196	187	5	71	41	106	107
NIF3L1_4586	0	0	0	0	0	0	0	0	0	0	0	0	0	0	0	0	0	0	0	0	0	14	0	0	0	0	0	0	0	0	0	0	0	0	0	0	0	0	0	0	0	0	2	0	46	0	0	0	0
NIPBL_4592	305	114	9	263	71	207	260	100	78	211	71	48	37	36	194	167	16	42	158	172	131	15	13	106	48	318	154	540	442	775	301	167	97	92	290	119	285	90	248	411	222	143	361	345	7	16	5	354	261
NIPSNAP1_4593	69	4	4	2	4	39	43	74	21	3	55	3	43	47	35	2	6	3	42	94	3	3	2	3	3	128	3	133	130	116	47	4	1	29	4	169	33	3	44	86	149	4	78	89	3	3	1	67	176
NISCH_4595	143	77	84	103	72	62	158	70	63	66	91	138	218	209	134	65	140	70	181	20	7	72	7	8	86	98	135	201	194	223	80	129	45	75	57	283	121	109	202	121	111	132	31	218	5	3	4	63	83
NISCH_4596	122	159	196	94	121	116	158	101	140	350	161	198	94	95	230	288	180	284	53	117	104	85	112	120	130	127	14	46	170	67	185	134	187	75	204	478	322	315	235	270	406	237	227	231	81	39	10	62	109
NISCH_4597	450	272	340	283	161	123	295	132	411	342	413	219	438	192	491	111	402	184	126	291	102	19	78	224	312	483	161	448	621	585	266	379	153	257	235	537	377	674	277	534	881	128	433	497	74	107	144	66	363
NIT1_4598	133	57	182	170	51	102	13	75	98	137	49	143	158	68	183	12	82	274	25	181	36	48	4	8	11	107	112	299	167	198	121	65	38	129	117	210	466	456	285	264	239	145	31	47	3	62	62	129	146
NKX2-2_4601	43	3	2	2	1	43	35	3	36	1	2	1	0	4	49	2	36	0	0	2	1	3	4	1	2	115	1	130	150	39	74	9	1	38	74	3	1	0	1	15	0	0	59	35	8	0	36	2	2
NKX2-4_4602	79	1	94	6	3	59	55	1	83	2	0	37	88	1	65	4	5	29	1	108	2	1	51	2	37	71	3	158	114	145	42	2	2	23	50	54	4	1	7	141	38	2	159	0	2	0	1	4	51
NKX6-2_4605	24	0	0	1	0	0	2	2	0	1	0	21	0	1	0	0	1	1	2	2	0	1	4	1	1	92	0	2	23	40	1	1	0	2	30	1	2	47	39	5	0	0	56	1	0	3	0	2	1
NME1_4611	255	433	138	179	109	212	337	384	151	395	135	294	239	147	114	247	216	208	109	184	75	92	169	136	106	197	147	368	420	233	59	272	115	113	150	479	449	622	189	177	524	334	236	230	139	143	15	203	408
NMT1_4614	63	75	6	19	9	56	76	208	31	7	65	51	95	11	107	13	101	8	7	13	111	31	37	9	7	270	4	200	342	303	129	8	144	75	168	218	9	62	136	196	135	40	164	45	38	159	1	4	6
NNT_4618	178	10	67	10	56	3	79	26	4	9	57	50	123	12	103	52	69	50	68	4	45	9	58	9	48	9	38	112	128	127	7	18	47	18	56	253	168	89	60	150	133	188	44	166	4	6	3	83	118
NOC3L_4620	64	91	104	287	14	141	77	9	36	184	109	108	30	11	173	244	54	11	52	49	48	11	11	11	45	107	67	194	247	119	196	90	146	91	209	356	628	377	273	194	304	102	212	116	9	8	5	7	65
NOL3_4625	120	208	134	76	15	90	364	197	297	196	159	241	265	178	216	318	210	242	143	193	241	32	120	182	32	376	220	634	491	466	154	145	84	166	343	282	390	463	375	372	412	185	306	341	139	85	236	123	92
NOLC1_4626	36	246	14	16	68	174	122	49	236	115	11	151	295	94	132	147	77	45	52	82	148	17	57	98	118	108	55	285	314	192	136	108	150	102	295	235	250	175	133	182	143	137	205	53	5	81	46	63	104
NOP2_4632	99	150	107	126	115	41	44	197	13	239	89	127	109	51	139	9	73	40	15	109	89	38	14	48	45	344	59	335	224	137	104	36	181	127	178	383	171	50	201	213	184	110	267	363	7	68	4	52	50
NOS1_4636	103	35	30	7	1	127	71	30	94	16	11	7	3	39	3	3	7	34	4	115	6	4	51	93	50	117	47	216	30	317	77	3	107	2	84	51	6	6	107	195	58	2	111	102	1	1	1	41	0
NOS2_4637	0	0	0	0	0	0	0	0	0	0	0	0	0	0	0	0	0	0	0	0	0	0	0	0	0	0	0	0	0	0	0	0	0	0	0	0	0	0	0	14	0	0	0	0	0	0	0	0	0
NOS3_4638	2	5	3	0	0	34	23	1	106	0	0	0	1	1	1	1	3	0	1	1	3	50	0	1	1	0	0	31	31	0	70	0	1	2	2	0	2	0	2	25	0	0	0	1	0	77	0	1	1
NOSIP_4639	229	230	65	108	73	91	241	122	159	43	98	103	222	89	257	172	108	276	91	87	216	24	49	64	179	190	121	217	223	263	116	139	127	138	186	167	355	276	285	381	500	303	179	187	52	16	126	125	162
NPC1_4646	109	95	115	136	21	15	59	148	107	104	219	185	262	162	327	47	203	94	15	66	29	67	16	97	47	150	9	403	579	514	170	17	44	132	227	448	213	547	113	171	318	46	223	290	8	9	59	18	195
NPDC1_4650	451	204	227	285	228	85	137	411	208	228	389	241	361	192	277	229	139	296	146	308	79	123	88	281	280	249	158	329	414	770	543	483	242	251	339	824	839	618	428	455	536	304	380	405	134	304	152	442	428
NPEPL1_4651	75	45	129	29	47	47	63	150	181	83	102	145	228	50	39	127	141	136	107	100	153	44	94	46	7	30	93	216	175	52	169	58	5	73	107	264	215	177	70	122	146	63	70	179	66	64	4	58	209
NPLOC4_4655	555	399	375	192	116	227	466	508	338	651	439	449	465	174	519	353	356	365	286	455	157	182	188	386	418	824	278	960	1329	1052	546	236	494	504	775	729	1226	1074	322	677	900	322	837	642	72	308	41	428	540
NPRL2_4660	202	117	114	63	124	79	297	80	99	227	71	189	386	65	275	193	189	262	80	204	92	80	17	192	55	284	80	299	555	516	234	126	131	187	105	283	237	219	396	454	417	6	258	288	8	17	68	202	131
NPVF_4664	1	40	15	2	1	6	52	1	34	4	2	19	5	3	62	4	0	1	0	93	1	2	3	5	1	82	119	49	65	88	81	31	76	23	14	76	2	2	31	73	19	3	107	102	1	3	4	56	3
NQO1_4668	7	3	46	1	3	55	92	43	3	7	1	64	31	6	3	50	17	2	2	7	48	7	6	2	3	42	5	17	22	134	38	72	4	9	95	6	82	48	29	90	2	44	83	53	2	7	0	5	4
NQO2_4669	26	1	0	2	1	60	1	0	0	0	0	1	0	0	0	0	40	0	1	0	0	0	0	1	0	0	0	0	19	0	0	0	0	0	0	0	0	0	0	0	0	0	0	0	0	1	1	1	0
NR1H2_4670	126	127	254	159	19	230	103	107	11	346	204	38	99	53	119	288	117	350	106	76	104	133	114	16	230	64	41	192	255	351	187	202	235	291	227	275	353	311	232	226	169	374	184	331	65	186	69	249	267
NR1I2_4673	78	51	134	4	4	7	96	2	77	4	1	36	5	4	88	5	7	87	6	36	62	4	1	47	32	171	55	5	136	84	22	2	26	5	6	2	50	1	80	93	59	1	93	136	3	6	0	108	1
NR2F6_4684	71	75	58	47	8	51	132	64	92	55	48	64	45	19	157	12	8	149	6	4	30	5	7	1	48	129	98	402	237	108	11	50	74	58	179	68	158	3	107	211	3	45	72	83	0	5	1	251	56
NR3C1_4689	361	632	217	240	152	599	221	444	156	399	338	383	189	466	285	297	495	381	157	441	322	148	116	150	705	297	220	718	479	806	524	44	355	215	278	625	829	930	468	571	676	509	754	452	47	180	63	149	234
NRAS_4703	51	76	3	5	3	91	94	11	5	40	43	45	70	5	48	9	6	64	38	136	4	2	5	87	3	41	2	171	145	228	22	9	37	38	71	4	52	50	110	63	95	43	48	139	1	42	0	171	141
NRBF2_4704	109	45	46	6	52	68	101	41	10	83	4	5	34	4	2	46	83	49	2	4	6	33	5	3	59	120	95	40	24	78	1	57	4	4	32	69	51	3	5	147	75	3	121	14	3	4	1	2	5
NRCAM_4705	4	13	6	9	4	6	26	114	2	3	36	58	14	20	45	35	2	14	39	60	47	2	14	16	2	36	1	127	71	75	78	17	0	2	41	1	137	0	3	88	35	131	75	53	0	4	6	66	11
NRIP1_4719	258	186	178	118	108	145	283	148	59	284	21	159	149	82	234	172	82	153	73	154	146	15	11	137	208	147	70	554	505	694	260	200	98	108	201	375	265	233	45	327	491	191	278	80	45	13	6	69	160
NRP1_4724	102	180	37	6	103	50	9	1	107	7	114	85	43	3	32	4	147	6	54	90	77	50	9	53	8	8	3	186	106	11	137	73	34	31	118	173	51	172	113	60	73	148	31	233	4	67	5	3	63
NSMF_4729	225	69	101	17	5	11	194	256	173	206	64	135	126	122	187	90	112	26	64	45	100	12	76	221	87	161	50	83	155	142	120	40	167	128	151	331	313	139	42	137	125	198	84	115	71	21	8	245	155
NSUN2_4730	416	269	252	81	330	224	249	507	270	358	119	111	439	130	409	262	310	285	145	156	193	76	143	187	252	240	328	288	526	535	376	214	210	282	248	430	481	984	321	321	449	570	288	299	200	28	78	162	402
NT5C_4733	66	6	54	10	42	160	166	81	56	9	3	146	123	41	78	37	50	55	92	7	9	9	41	62	8	10	104	210	161	134	49	99	4	77	109	260	120	62	266	205	174	126	182	237	4	46	70	50	131
NT5DC2_4737	0	0	1	1	0	0	0	0	0	1	45	0	0	0	53	0	0	0	0	0	0	0	12	0	0	0	0	0	12	0	1	0	0	1	0	0	0	0	0	1	1	0	0	0	0	0	0	0	0
NT5E_4738	75	1	1	3	1	1	1	4	27	3	1	40	1	1	3	0	3	41	2	2	1	2	0	1	1	74	0	1	32	34	0	44	1	33	2	19	3	69	2	3	0	4	52	0	0	1	11	0	46
NTN5_4740	3	32	2	0	2	51	0	37	2	1	1	1	57	3	0	1	1	2	1	48	1	0	2	19	44	35	1	1	1	50	1	1	0	1	19	0	59	0	3	21	0	0	1	31	0	0	60	1	0
NUCB2_4744	189	154	74	63	70	64	138	4	38	50	34	80	40	10	128	10	54	3	6	70	2	15	3	11	58	254	93	198	196	332	61	132	28	151	204	32	109	48	50	281	2	189	62	99	4	21	4	5	126
NUDCD3_4752	431	212	92	67	67	142	320	228	132	293	175	131	270	154	219	176	148	192	112	158	271	90	106	93	77	283	211	825	630	995	405	236	210	203	535	413	251	364	242	523	730	130	299	223	6	126	71	127	101
NUDT21_4757	131	96	155	47	36	98	70	241	40	221	51	143	23	20	262	160	140	185	110	163	182	55	15	273	201	106	88	74	344	163	185	34	86	142	172	101	346	243	78	191	196	111	177	213	38	11	68	152	270
NUDT5_4760	5	2	1	2	1	3	8	44	13	1	79	12	83	4	2	56	4	78	63	91	4	0	1	52	5	53	38	166	94	273	79	1	1	30	40	2	2	52	2	68	105	0	37	75	1	60	1	5	0
NUDT9_4763	469	188	65	192	113	168	196	162	21	328	247	209	50	117	392	183	36	65	126	345	97	27	73	67	111	503	100	719	462	533	161	81	178	65	332	401	135	207	206	264	619	369	210	333	16	15	87	81	122
NUP107_4770	80	2	79	97	65	6	109	4	1	49	6	60	53	50	6	4	67	51	44	4	36	3	4	3	59	149	81	117	57	172	239	6	127	56	93	4	26	55	32	72	111	112	189	97	4	2	2	56	59
NUP133_4773	390	77	92	171	13	62	194	108	193	99	66	154	96	64	241	113	129	198	60	168	188	20	31	16	39	490	212	511	563	786	377	24	149	185	380	191	152	264	65	541	123	39	350	292	5	9	120	362	70
NUP35_4776	312	69	13	103	4	50	95	50	39	11	132	103	150	72	112	89	217	84	73	159	185	21	13	276	74	451	118	374	498	569	365	113	161	149	295	221	57	184	124	390	185	48	379	285	50	126	4	107	154
NUP37_4777	1	0	0	0	0	0	0	1	0	0	0	1	41	0	0	0	0	0	1	0	0	0	0	1	0	1	50	0	1	1	0	0	0	0	0	0	0	0	0	0	0	0	0	0	0	0	0	0	0
NUP62_4779	39	0	0	0	1	92	0	1	1	0	0	1	0	32	52	1	36	0	0	1	0	0	1	1	1	24	0	6	38	0	35	1	53	0	1	0	0	0	0	2	46	1	2	0	0	1	0	0	175
NUP85_4781	119	12	55	91	4	49	8	108	4	19	153	130	134	54	5	61	13	22	46	29	6	9	7	35	82	47	3	85	187	82	34	7	119	60	61	81	216	87	87	154	52	67	121	216	21	4	66	67	59
NUP88_4782	42	7	5	55	71	8	68	3	5	53	60	59	74	158	8	49	18	30	56	6	4	11	7	9	165	174	113	155	221	235	41	43	6	52	151	46	33	107	126	269	230	1	46	134	3	3	0	104	64
NUP93_4783	2	0	0	0	0	0	1	43	0	0	0	0	1	1	34	1	1	0	0	0	0	0	2	38	0	0	0	3	1	0	44	1	0	5	0	0	0	2	0	0	0	0	0	1	0	2	0	1	58
NUS1_4786	128	0	4	7	92	1	49	44	3	14	3	9	69	6	125	55	124	1	3	48	47	17	3	20	1	117	20	149	96	257	217	6	1	107	91	82	13	43	65	77	276	77	160	123	6	8	6	112	151
NUSAP1_4789	306	162	197	242	15	145	132	179	305	49	157	78	168	138	157	22	84	116	157	36	146	36	21	54	16	365	105	605	471	583	425	42	16	249	434	294	242	166	298	252	461	193	240	236	101	61	7	207	198
OAT_4792	269	409	159	245	55	231	242	161	89	73	196	237	202	164	450	176	211	282	58	97	136	25	25	215	288	461	102	871	507	480	411	97	182	161	586	390	193	188	367	538	584	272	452	385	10	165	11	118	340
OCIAD1_4797	174	12	2	62	4	0	3	12	1	30	1	6	60	49	1	52	48	17	23	0	4	9	14	15	2	3	4	8	9	17	1	11	0	8	33	102	108	49	43	68	1	2	62	5	1	1	1	6	63
ODC1_4799	278	9	54	10	3	12	114	45	73	136	83	64	82	41	106	9	17	231	2	12	5	11	15	6	36	93	2	322	324	329	92	76	48	60	127	108	102	170	92	239	5	41	145	3	4	116	2	66	139
OGG1_4800	79	122	5	6	45	1	26	137	121	40	116	27	45	38	76	7	4	34	39	45	45	6	9	4	41	135	32	94	43	220	32	4	4	59	45	3	98	67	79	116	116	62	72	155	0	97	7	31	12
OLIG2_4807	104	42	6	41	3	2	53	10	49	6	138	2	10	6	41	5	42	5	7	35	1	2	4	26	3	319	0	28	159	124	94	4	26	60	115	3	60	0	26	125	48	0	122	171	0	1	4	6	8
OLIG3_4808	51	81	3	40	68	4	2	43	45	3	3	3	4	3	135	7	16	1	3	9	3	0	2	10	3	114	2	34	112	130	61	0	31	38	57	0	3	2	56	68	0	1	89	2	0	2	3	4	3
OMA1_4809	5	4	6	108	6	9	58	59	42	40	4	49	41	63	133	6	4	38	39	4	42	5	3	6	45	79	3	60	75	171	180	4	56	59	222	109	59	27	27	38	52	3	119	93	1	2	3	1	43
ONECUT1_4810	172	38	109	197	8	2	132	113	10	96	8	77	28	7	185	53	36	26	58	83	5	6	5	65	130	375	9	203	223	388	95	8	114	113	126	73	21	48	29	314	58	4	373	144	2	4	2	96	3
OPHN1_4811	48	0	49	38	8	1	55	15	2	0	0	58	6	39	1	4	2	2	1	7	2	1	2	4	2	76	0	156	134	95	83	2	41	31	98	2	112	74	43	2	71	1	171	94	34	3	3	4	126
OPN1SW_4812	34	0	4	3	1	1	3	1	37	2	0	29	9	2	5	3	0	1	2	50	2	3	0	1	2	75	0	100	134	66	47	0	1	2	87	1	5	3	3	63	2	2	109	141	2	34	51	74	2
OPRL1_4816	116	1	43	126	4	3	6	2	48	30	1	40	4	8	126	39	3	4	0	43	2	2	3	3	2	159	61	256	89	167	48	2	43	38	70	50	53	3	4	197	109	2	52	45	1	107	1	68	8
ORC1_4828	2	1	0	1	0	0	1	1	32	1	1	1	0	1	24	0	2	3	16	1	0	0	1	0	0	0	0	1	2	1	0	1	1	1	0	0	0	1	0	1	67	1	1	13	0	0	75	1	0
ORC4_4831	325	277	105	269	65	55	465	280	406	117	143	158	198	93	167	162	272	150	25	256	23	71	156	423	77	327	180	387	566	586	238	204	179	269	462	241	171	406	169	487	641	237	439	480	47	123	67	316	351
ORC6_4832	21	35	0	0	2	53	2	1	0	2	2	32	46	2	1	0	2	3	0	4	7	0	0	1	0	41	0	59	4	34	0	4	1	34	18	2	1	51	2	30	0	0	38	0	0	1	0	2	0
ORM1_4833	49	27	50	20	3	5	38	0	52	6	2	10	3	3	4	3	4	1	63	97	128	3	1	4	2	130	54	101	98	405	285	8	5	229	67	0	4	3	58	71	51	1	65	64	0	2	1	69	0
ORM2_4836	40	0	1	53	1	1	3	44	35	1	2	6	43	0	0	1	0	0	2	45	64	5	35	1	0	136	0	4	54	98	1	7	37	3	87	2	0	1	72	35	1	0	31	63	26	1	0	0	2
ORMDL2_4840	138	133	40	199	53	51	167	117	9	84	57	111	172	10	54	45	116	28	170	62	48	7	10	100	97	168	46	240	192	287	132	58	63	101	177	209	102	198	63	159	346	179	176	338	6	69	5	105	97
OS9_4841	79	95	60	28	6	269	102	142	29	241	210	160	107	159	93	8	60	199	10	188	21	14	85	52	64	140	78	337	411	478	106	18	45	104	300	304	337	373	271	251	281	156	100	55	10	59	18	180	281
OSBPL10_4845	162	97	39	65	9	96	34	104	4	1	47	66	40	44	68	5	2	2	83	109	42	9	24	3	0	223	3	76	216	183	51	42	51	93	80	3	5	27	165	188	12	60	168	31	1	56	1	4	130
OSGIN1_4849	83	31	48	0	2	1	2	0	43	0	4	3	81	1	3	5	1	2	1	91	1	1	1	43	4	3	9	49	3	42	35	2	0	1	91	2	36	5	2	83	52	1	32	6	1	36	0	2	1
OST4_4852	406	177	80	252	180	118	162	352	89	375	369	410	542	435	344	180	271	349	337	190	208	141	36	175	335	541	238	568	627	328	293	123	54	114	327	562	454	886	400	427	314	430	468	397	21	117	17	146	506
OTUB1_4856	352	310	248	151	47	112	192	232	217	425	160	183	188	114	232	240	178	36	155	201	54	88	100	102	126	251	93	432	552	531	238	191	101	280	189	292	365	353	274	465	397	270	220	332	39	227	75	354	75
OTUD5_4859	95	76	19	60	58	129	37	148	117	58	62	113	56	7	163	64	54	7	131	64	66	51	56	9	103	307	40	408	398	246	238	53	70	133	198	36	140	13	74	115	174	10	232	343	46	63	6	6	83
OTUD6B_4862	3	4	31	25	2	117	61	36	36	73	152	35	3	39	54	9	59	191	88	1	25	6	50	3	83	44	5	114	163	118	172	103	42	61	37	143	89	157	70	111	128	1	72	74	2	38	0	4	149
OTX1_4865	60	0	29	51	4	1	5	41	1	30	0	3	4	2	2	2	4	0	1	2	0	1	3	1	2	35	25	118	42	10	44	0	0	0	14	0	3	0	2	57	39	0	38	1	0	1	41	0	1
OTX2_4868	171	118	73	82	57	44	190	54	111	12	216	60	82	65	98	11	8	1	84	119	180	11	14	4	141	295	5	329	285	617	279	53	81	117	281	144	12	53	161	271	45	41	277	112	35	58	3	198	6
OVGP1_4869	123	41	6	107	55	1	63	3	146	135	46	19	9	47	125	56	4	7	4	11	6	7	8	4	4	256	215	86	262	183	214	8	89	67	124	6	45	5	45	185	90	112	182	69	25	72	1	139	1
OXA1L_4873	24	5	87	115	3	43	104	3	5	60	41	57	69	6	47	90	5	36	51	69	6	42	19	4	2	136	43	58	299	366	90	7	6	24	119	27	64	65	66	139	108	3	105	46	46	78	47	112	59
OXCT1_4876	30	0	0	0	3	3	2	1	0	1	3	1	1	1	34	41	1	0	1	50	0	1	1	0	0	4	0	1	22	0	0	1	1	2	12	114	2	0	0	38	3	94	0	65	0	1	0	0	3
OXR1_4879	275	155	53	126	15	127	113	166	32	56	131	212	232	95	230	147	64	160	67	101	93	17	75	140	125	303	10	481	400	529	238	174	147	47	379	89	117	323	129	430	312	83	344	318	34	61	4	187	189
OXSR1_4880	69	66	81	115	61	291	107	124	65	39	141	78	37	7	288	122	51	44	110	146	87	10	39	3	7	141	56	323	245	384	313	53	24	134	90	291	108	291	203	157	271	181	375	334	5	3	45	186	51
P2RX2_4883	0	0	2	0	0	0	50	0	0	0	0	0	0	0	1	0	0	0	0	0	1	1	1	0	0	53	0	0	0	0	0	0	0	0	0	0	0	0	0	12	1	0	0	0	0	0	0	0	0
P2RX4_4884	27	2	0	2	1	3	6	9	0	1	1	16	1	37	3	0	1	2	3	0	2	2	0	2	0	97	37	105	119	75	0	4	23	13	43	70	1	103	29	53	0	39	69	13	1	0	2	1	52
P2RY14_4885	62	5	49	146	3	141	88	86	18	60	111	62	4	83	72	57	1	38	5	50	1	5	4	1	1	50	3	71	98	124	110	8	91	96	82	10	34	1	115	135	119	101	73	3	3	1	1	2	85
P2RY4_4886	5	2	10	62	0	3	39	3	42	47	44	0	1	39	34	2	0	38	2	1	1	0	2	37	57	1	2	142	58	287	85	1	119	40	25	3	51	11	1	52	1	0	39	40	0	0	0	1	55
P4HA2_4889	97	33	55	5	5	57	6	65	35	66	50	70	18	114	82	136	74	8	143	6	122	7	62	8	3	10	5	78	148	67	86	65	10	68	47	129	159	193	87	91	105	196	73	222	2	2	79	61	5
P4HB_4890	0	0	1	0	0	0	0	1	0	0	0	0	0	1	0	1	1	0	1	0	0	1	0	0	0	0	0	0	0	0	0	1	0	0	0	0	0	0	0	0	0	0	0	0	0	0	0	0	0
P4HTM_4891	2	36	0	1	2	1	2	36	9	3	108	36	5	2	1	2	69	48	1	3	2	2	2	0	1	0	20	50	43	1	17	6	92	2	4	72	3	1	0	4	50	22	5	12	0	0	4	6	88
PA2G4_4894	155	193	232	362	78	393	205	154	121	159	192	218	234	204	427	312	356	192	152	393	38	116	44	20	4	296	207	289	567	332	255	146	161	239	202	266	415	439	151	331	380	236	345	209	9	67	5	14	273
PACSIN3_4896	1	39	2	5	3	2	32	48	3	2	1	1	6	2	20	2	58	71	41	1	73	2	2	54	2	48	0	189	139	37	41	5	1	3	25	161	3	28	52	31	7	0	67	1	1	44	1	76	31
PAFAH1B1_4903	594	444	377	334	351	377	229	516	438	522	322	359	280	251	429	454	703	507	245	228	189	74	226	248	344	514	359	1228	724	748	694	273	298	251	578	1037	1161	943	475	894	667	626	841	547	99	130	15	286	719
PAFAH1B3_4904	84	0	2	49	1	3	4	2	32	3	3	39	58	5	38	226	5	78	0	1	1	3	30	1	1	34	43	40	53	45	3	53	1	34	79	2	2	143	8	19	33	106	1	45	0	4	0	56	3
PAIP1_4909	91	135	38	10	53	117	11	43	118	43	39	85	10	10	164	18	11	101	5	115	204	13	10	121	62	286	44	257	201	459	183	102	202	131	108	53	7	53	96	299	50	59	295	243	18	5	6	137	95
PAK1_4912	31	8	0	43	3	3	11	16	0	85	2	2	30	60	3	2	5	12	9	5	2	39	11	12	36	41	4	123	63	40	25	5	2	6	22	4	162	182	1	2	5	66	35	5	0	1	4	13	62
PAK4_4916	18	2	5	2	1	54	4	4	3	39	5	16	26	36	3	0	3	1	1	138	1	1	0	0	1	37	1	252	94	115	42	3	3	22	40	0	30	1	33	48	0	42	0	0	1	3	0	1	2
PAK6_4917	25	96	78	43	4	71	115	5	44	184	90	79	3	75	58	65	4	37	69	11	6	35	62	57	6	244	55	193	131	51	87	64	50	70	126	186	142	129	8	136	61	0	40	238	2	63	39	317	5
PAM16_4921	150	8	68	73	60	4	61	54	24	99	36	51	52	49	28	6	11	72	12	82	62	13	7	84	5	304	91	257	360	344	333	62	47	81	207	166	122	117	6	232	247	123	260	167	38	68	43	104	60
PANK1_4924	64	2	48	54	0	1	4	1	24	44	41	33	39	46	3	64	0	46	1	44	0	34	1	3	2	47	1	88	64	27	36	5	41	0	39	4	4	1	1	24	0	3	49	41	1	41	0	1	0
TENT4A_4925	44	3	39	78	2	4	3	38	3	183	6	66	55	2	50	58	1	1	0	53	3	5	44	0	3	3	1	46	141	134	62	42	3	63	25	82	166	205	87	123	1	3	33	44	1	2	2	2	162
PAQR6_4926	52	31	6	101	2	55	105	5	23	4	36	3	44	44	96	5	3	52	0	39	115	3	3	39	3	332	39	172	82	160	38	156	40	22	78	2	4	4	56	109	0	0	2	1	1	1	0	82	5
PARP1_4934	216	132	233	205	14	149	175	103	39	472	237	250	129	144	303	359	304	119	128	83	19	53	106	87	148	70	17	550	463	397	326	255	130	235	169	343	625	438	476	222	439	413	306	391	45	93	11	81	480
PARP2_4940	36	48	44	110	48	46	4	2	18	58	4	4	5	4	121	6	6	3	2	34	2	5	8	2	5	222	5	111	128	185	8	3	5	65	62	122	4	5	56	22	142	1	112	126	5	5	4	92	2
PAX5_4943	65	5	44	5	6	4	4	2	91	64	63	151	46	3	38	4	4	34	2	60	39	36	6	0	2	85	37	71	189	172	3	1	71	69	105	90	7	5	137	222	85	1	113	148	4	16	1	62	2
PAX6_4946	19	39	0	2	0	1	0	1	0	0	0	0	0	0	0	0	1	0	28	1	0	0	0	2	0	1	0	47	23	0	0	0	0	0	22	0	0	1	0	12	0	0	34	0	0	55	0	1	1
PAXIP1_4950	0	36	1	2	0	0	45	0	0	0	0	1	1	1	0	0	1	0	1	0	1	0	0	1	28	0	48	2	0	1	0	1	1	0	4	0	0	1	52	0	0	0	0	0	0	0	0	0	0
PBX1_4952	157	139	59	203	17	5	136	28	42	130	107	71	19	223	98	14	8	55	4	456	5	9	68	8	21	266	64	257	362	397	202	66	39	39	286	151	177	26	168	368	143	3	258	243	6	5	53	74	7
PCBD1_4953	0	0	1	0	2	2	0	0	28	0	0	0	32	1	48	0	0	4	0	2	0	0	0	0	1	1	0	0	0	59	0	0	8	0	0	0	2	0	0	0	1	0	1	0	1	0	0	0	0
PCBP2_4957	151	203	10	83	49	57	25	274	73	279	265	151	201	79	119	249	142	112	194	64	65	22	57	109	75	171	134	657	157	189	36	79	95	56	103	213	467	575	178	177	284	332	124	69	44	74	208	44	108
PCDHA2_4960	73	4	0	5	3	0	61	3	37	4	55	5	3	6	36	40	3	3	3	85	1	2	1	2	6	30	5	316	87	123	45	1	2	93	116	72	2	2	22	157	38	5	183	52	2	105	3	3	3
PCDHA9_4965	177	1	42	14	2	4	32	30	31	1	131	4	72	49	106	9	2	2	3	19	49	7	5	1	1	195	4	98	221	264	262	1	151	3	46	140	37	6	97	181	132	75	18	78	1	63	1	58	0
PCDHAC2_4966	31	75	0	5	4	1	3	2	44	1	1	31	1	3	3	2	0	22	0	42	1	25	3	2	1	65	3	1	15	79	33	0	1	0	47	3	1	0	64	41	0	1	3	54	1	0	2	2	1
PCDHGA1_4967	104	45	2	116	150	6	202	7	116	60	93	4	91	77	96	7	59	55	88	13	2	1	5	5	2	242	46	184	177	269	177	10	1	4	128	43	53	47	157	103	6	1	114	0	0	2	0	229	55
PCDHGC3_4969	0	0	3	0	0	1	1	1	24	0	0	1	70	0	2	0	0	2	15	1	0	1	1	0	37	36	56	43	0	29	34	0	0	0	25	0	9	0	0	1	1	0	0	0	0	0	0	0	0
PCDHGC4_4970	123	149	34	2	5	5	19	6	0	4	40	26	39	60	62	68	5	41	6	97	5	10	6	149	6	424	130	327	283	261	83	7	50	27	37	32	111	79	6	99	94	2	146	226	2	32	5	75	3
PCDHGC4_4971	105	325	131	260	38	272	183	230	166	268	310	267	185	291	252	113	156	376	155	268	110	29	174	188	305	419	164	759	563	381	225	198	150	191	341	442	926	705	387	547	345	274	260	251	7	81	73	259	546
PCF11_4975	404	280	288	259	33	355	264	339	383	479	242	484	265	227	329	438	386	278	357	161	182	78	125	365	277	485	286	659	402	645	343	143	165	357	526	651	788	786	456	519	732	531	667	774	49	220	9	122	425
PCMT1_4984	137	127	96	62	11	8	111	195	149	100	92	114	32	120	110	59	84	105	69	163	182	19	68	120	80	176	57	61	162	140	13	26	9	71	157	153	271	389	93	160	74	441	129	175	111	101	19	156	107
PCNA_4987	68	2	2	44	47	1	57	1	2	0	0	3	3	97	55	1	2	0	2	3	0	3	1	1	0	42	38	2	26	167	42	0	29	4	17	1	41	3	0	75	2	1	48	1	0	56	1	0	1
PCSK6_4995	24	163	190	157	66	12	7	8	2	49	100	50	51	20	99	8	64	57	9	104	105	44	74	14	113	163	41	297	113	141	64	17	75	164	12	301	58	70	200	127	104	78	131	200	77	57	3	243	71
PDCD6IP_5007	371	305	112	385	45	132	233	108	64	361	167	258	143	187	350	286	340	324	168	134	141	39	69	113	146	412	223	735	376	440	113	36	208	197	355	573	605	462	331	369	621	229	563	232	18	4	12	60	208
PDE2A_5010	40	82	97	66	2	255	200	60	167	17	54	63	104	86	295	56	61	104	60	91	104	9	149	139	68	329	5	679	475	427	192	42	121	213	316	8	132	333	91	428	70	46	333	400	8	20	6	77	142
PDE6H_5019	169	116	59	59	13	3	62	33	88	7	4	36	149	13	66	54	7	76	1	30	52	5	4	40	3	508	3	73	223	380	221	172	52	162	162	54	3	1	74	277	27	2	260	157	1	7	1	66	138
PDGFB_5026	35	88	6	5	1	4	4	78	56	4	1	55	27	25	39	52	59	5	47	39	5	4	8	109	7	100	67	8	112	92	42	50	48	87	144	159	6	1	104	81	28	4	30	101	1	53	0	4	7
PDHX_5033	173	166	50	7	5	118	50	87	6	115	100	195	205	49	104	103	58	238	24	150	56	13	42	10	119	170	67	249	330	286	63	67	53	59	178	33	251	256	76	242	177	42	92	50	2	5	4	153	64
PDIA4_5036	28	35	50	98	84	4	98	20	22	8	47	31	95	47	5	59	8	2	2	46	50	6	5	5	5	122	37	250	231	322	213	62	34	21	155	54	4	3	97	131	199	27	172	44	5	3	1	113	6
PDIA5_5037	3	25	40	2	2	58	3	0	61	15	2	96	3	7	0	9	51	6	3	1	90	9	4	3	3	41	3	118	2	3	4	7	2	5	24	20	2	60	118	9	0	48	1	2	57	5	0	4	1
PDIA6_5040	581	614	366	194	172	388	399	875	218	551	493	581	453	227	687	746	517	504	285	271	173	287	214	226	439	459	268	916	1265	830	561	385	541	463	895	701	1049	819	567	819	1198	981	548	1009	169	179	248	497	487
PDLIM1_5041	86	7	148	139	32	152	147	59	141	210	130	153	161	6	63	154	61	113	151	64	7	49	10	8	146	223	137	383	287	336	142	54	7	50	102	257	359	287	187	281	135	179	239	28	4	5	9	101	137
PDS5A_5046	1120	927	652	483	747	642	955	1354	654	1323	973	1108	798	513	1276	826	1312	816	704	459	422	322	345	483	1013	641	339	1630	1240	1471	1394	518	621	781	662	2032	2966	2278	974	984	2071	1834	1204	752	157	285	279	751	1591
PDZD11_5049	23	1	2	0	0	1	0	0	1	31	5	3	23	1	0	0	0	0	0	0	1	3	4	1	2	1	0	39	24	12	1	0	0	1	14	25	0	0	0	12	29	31	2	37	1	1	0	1	59
PECAM1_5057	86	1	1	64	0	1	1	2	3	51	2	13	4	39	1	1	2	0	40	7	34	4	1	0	0	4	0	4	182	347	1	0	1	5	52	50	2	1	75	55	0	2	44	45	0	0	1	2	2
PEX11A_5068	81	1	48	41	51	0	52	1	5	2	113	69	171	50	47	3	6	5	4	5	5	43	7	46	4	236	1	73	61	72	227	44	3	84	112	1	41	20	2	120	4	1	56	0	1	1	0	61	0
PEX11B_5069	7	160	63	68	4	61	56	221	54	51	182	159	123	41	85	59	41	37	2	2	3	42	9	61	4	8	3	317	160	275	81	92	2	12	128	2	163	47	142	64	170	110	189	102	3	61	4	158	3
PFDN2_5078	43	32	48	1	2	3	83	73	2	60	0	83	4	47	59	49	52	2	25	3	37	1	32	4	44	92	1	41	8	74	2	53	2	5	33	6	86	56	32	64	1	5	36	81	0	1	2	4	5
PFKL_5083	76	8	96	10	7	4	79	38	37	77	41	56	126	72	33	2	11	53	118	7	3	34	4	55	50	4	5	26	108	98	209	8	79	62	42	87	13	114	54	189	146	2	62	93	2	63	2	44	95
PGAM1_5090	493	223	442	263	294	258	497	183	325	172	235	352	272	167	481	160	148	265	289	337	263	37	151	177	79	715	132	745	1039	1028	914	204	228	272	618	569	441	600	250	984	609	288	913	710	151	28	22	240	453
PGF_5091	108	57	5	117	5	50	39	318	135	195	89	152	283	58	72	66	127	124	86	12	12	20	143	98	146	145	13	169	130	287	75	9	19	62	161	146	314	294	178	212	219	246	202	185	37	10	0	47	392
PGM1_5095	37	31	65	2	43	1	75	5	3	2	114	43	1	5	50	6	55	3	4	6	123	5	4	1	38	71	3	248	205	138	56	37	3	36	58	54	96	53	38	104	72	2	1	44	2	66	2	204	40
PGM3_5099	277	179	75	146	23	256	221	179	78	150	267	129	216	81	267	77	29	151	83	134	266	31	57	19	119	558	49	470	524	710	253	76	254	202	296	393	287	289	335	369	365	205	335	419	3	10	9	248	28
PGR_5102	65	0	80	3	1	0	36	1	0	3	54	2	3	0	1	1	2	1	5	1	139	2	4	64	3	110	3	55	231	57	78	114	4	43	37	188	4	58	1	108	2	0	29	103	2	2	2	113	61
PGRMC1_5105	89	126	94	11	101	4	53	85	74	140	108	41	189	55	116	83	8	88	113	54	74	21	129	10	8	73	118	263	189	293	153	15	4	36	51	56	144	146	12	144	155	176	91	38	43	109	70	20	260
JADE2_5110	36	4	43	3	59	3	319	4	42	31	29	4	8	118	73	8	71	2	2	54	69	37	47	2	3	199	5	8	261	196	196	51	140	57	133	12	1	3	4	216	9	35	206	52	0	4	0	50	65
PHF20_5111	260	76	101	81	60	123	240	9	151	67	6	162	186	9	160	7	10	47	88	238	67	13	11	10	6	330	5	297	338	647	128	88	138	256	361	206	176	133	53	346	85	43	344	145	4	9	56	305	52
PHGDH_5113	349	276	104	329	115	67	209	152	93	37	156	109	132	25	316	16	194	194	103	160	81	26	22	128	55	231	57	333	456	557	282	123	164	128	237	382	248	282	136	230	189	231	206	180	6	13	113	255	77
PHLDA2_5123	18	11	2	1	1	7	10	16	0	0	24	8	1	0	1	0	0	2	4	4	3	5	2	8	3	72	20	16	40	51	46	27	30	10	74	23	0	0	1	65	18	10	24	28	1	1	0	11	12
PHLDA3_5124	119	2	27	10	3	51	52	2	1	1	51	35	74	65	110	38	53	1	1	15	3	8	39	8	48	110	62	70	132	29	98	5	2	36	60	110	35	88	1	36	59	55	35	91	35	3	1	51	8
PHOSPHO1_5125	97	1	36	4	1	39	88	39	45	44	4	114	5	33	103	4	2	7	113	74	60	2	4	5	7	121	2	238	170	152	120	29	42	51	81	52	7	6	53	238	49	3	98	81	0	0	0	253	4
PHOX2A_5126	42	1	3	3	0	52	31	51	50	1	5	26	3	45	45	1	1	0	0	68	0	3	7	1	2	87	47	155	233	186	38	37	0	4	84	49	1	5	6	89	33	0	69	95	0	53	2	43	0
PI4KA_5128	412	204	110	169	61	223	121	204	131	141	194	305	491	109	192	68	231	191	128	84	142	20	135	170	95	321	187	391	750	377	138	124	303	166	422	454	531	476	343	495	262	197	236	338	62	55	8	152	223
PIAS1_5130	300	37	9	161	74	96	112	79	21	187	89	104	95	8	169	204	217	107	8	145	60	20	13	81	7	222	94	380	272	162	228	16	90	59	145	250	150	118	85	222	79	172	137	118	3	55	52	147	5
PIGB_5133	0	0	1	1	0	3	0	0	0	0	1	0	0	0	1	0	0	0	28	0	1	0	0	0	0	0	0	2	0	0	0	1	0	0	0	0	0	0	0	0	0	0	0	0	0	0	0	0	0
PIGC_5134	59	8	47	11	19	6	66	6	39	6	55	99	47	40	75	7	11	36	50	61	91	5	9	49	16	92	101	191	89	238	45	56	101	5	125	59	207	61	38	186	1	90	86	3	1	4	1	7	138
PIH1D1_5136	3	0	1	1	1	2	3	39	0	1	0	1	0	37	55	0	0	40	40	2	2	1	0	0	0	0	1	0	1	1	0	2	43	1	2	5	54	2	1	0	49	2	1	0	1	0	1	0	1
PIK3C2A_5139	202	60	65	139	64	63	63	198	66	65	98	221	24	159	213	37	132	103	227	189	64	33	22	116	102	234	172	423	280	504	428	130	103	119	188	210	400	350	333	313	338	135	254	144	74	15	3	166	314
PIK3C2B_5140	76	3	17	44	4	1	42	14	45	4	0	72	59	5	50	6	7	92	47	52	44	9	5	0	3	139	17	168	86	177	79	3	19	75	72	46	3	0	27	55	10	49	4	140	0	1	1	5	23
PIK3C3_5143	11	6	44	96	4	41	59	6	37	34	43	4	74	3	85	4	5	5	3	29	2	2	5	4	61	2	1	87	45	91	7	16	48	25	92	76	8	159	49	111	48	93	97	98	3	48	2	61	61
PIK3CA_5146	0	3	1	3	2	2	4	2	4	194	53	20	5	3	57	3	71	44	4	1	43	2	2	46	1	1	1	51	35	51	1	2	55	3	24	48	99	3	1	66	1	46	38	52	0	2	0	0	8
PIK3R3_5150	28	38	2	2	1	1	1	1	54	7	3	1	33	1	32	3	3	63	1	0	1	2	4	3	1	109	2	202	131	85	2	1	1	37	4	1	104	3	2	54	0	3	0	1	0	1	72	1	1
PIN1_5152	79	49	8	87	82	3	114	16	3	243	53	13	46	60	55	102	196	93	23	70	1	48	10	23	65	6	3	158	151	158	112	5	41	42	95	63	155	130	46	117	201	39	93	14	3	24	8	12	100
PIP4K2B_5156	91	58	76	7	39	9	79	60	107	159	140	139	140	4	227	168	60	82	71	146	126	68	53	174	189	124	10	124	263	221	82	214	8	177	201	259	283	151	236	207	247	75	153	180	3	8	5	98	98
PITPNA_5157	246	138	199	116	5	109	69	213	196	94	155	141	298	69	183	214	183	148	102	225	90	7	6	100	121	57	65	222	113	203	177	50	91	220	101	298	441	333	271	358	391	47	360	216	2	10	18	41	242
PIWIL2_5158	104	140	56	60	3	59	79	14	56	4	3	10	90	65	231	49	52	4	45	45	10	6	5	38	32	73	0	88	149	422	58	10	0	3	93	1	122	1	75	26	31	85	132	43	1	119	2	61	3
PKMYT1_5163	5	42	0	1	2	0	2	2	0	50	0	7	1	0	1	44	1	2	1	3	2	6	2	0	1	1	45	7	33	3	3	47	2	5	2	0	1	2	0	0	1	2	37	98	1	1	0	0	62
PLA2G15_5170	50	147	4	2	1	18	6	250	6	43	1	61	3	92	36	38	3	4	82	100	9	3	5	110	107	51	9	87	182	262	90	12	44	50	105	54	36	60	2	96	185	75	1	55	35	3	3	206	105
PLA2G2F_5171	93	3	47	3	2	65	55	1	36	57	45	25	4	35	77	2	2	37	3	3	10	2	0	0	4	237	96	74	104	137	102	1	1	41	123	3	101	46	4	133	2	1	66	1	40	3	1	0	101
PLA2G4A_5172	77	1	3	5	2	3	60	37	69	7	0	40	68	46	98	6	3	2	32	0	3	2	47	97	2	125	1	44	157	73	11	2	2	6	28	50	14	88	41	48	95	45	40	1	0	60	0	48	1
PLAC1_5174	60	88	2	2	51	49	37	3	47	3	3	5	8	3	41	7	14	4	2	56	5	5	6	2	4	179	2	77	67	110	50	1	66	28	57	2	6	0	120	86	4	2	57	166	3	1	0	98	20
PLAU_5178	196	114	54	51	4	7	10	97	57	89	110	7	38	13	86	4	131	38	23	69	82	9	2	45	50	221	121	184	70	203	155	43	45	96	84	2	88	213	67	258	95	43	49	50	1	53	3	1	50
PLAUR_5179	52	44	28	3	1	1	30	3	2	28	4	6	2	2	10	4	9	2	100	39	37	3	2	2	1	104	41	167	74	67	95	59	19	51	7	30	27	44	1	64	66	40	9	42	4	2	0	64	3
PLCB2_5180	0	40	43	4	2	1	0	3	0	117	26	1	0	2	4	2	1	2	2	2	1	0	2	35	1	2	2	25	1	54	0	42	0	1	28	57	1	0	31	1	38	1	35	0	1	0	0	1	1
PLCB3_5183	23	1	51	3	0	4	41	2	0	1	0	3	5	93	114	41	95	3	89	19	0	36	1	1	1	3	48	72	84	70	37	5	5	5	52	3	2	9	37	26	1	1	1	2	0	1	0	105	2
PLCG1_5184	3	26	70	5	43	67	37	38	2	6	23	23	221	50	111	28	67	1	4	6	4	3	9	40	1	102	49	46	31	116	88	4	22	106	82	163	58	172	54	63	68	40	52	60	1	3	0	19	165
PLD2_5187	94	105	47	41	58	224	189	121	38	208	120	100	78	7	93	127	118	74	12	92	91	76	123	14	236	69	69	128	176	177	10	15	13	141	183	177	431	358	46	161	153	209	301	5	39	116	7	84	145
PLEKHA4_5189	1	2	22	48	1	0	3	35	17	62	1	87	70	38	37	0	48	26	73	2	3	3	0	0	1	74	82	17	1	102	47	1	2	25	14	28	47	41	39	41	82	39	33	32	1	48	46	2	1
PLEKHJ1_5191	44	164	18	3	17	49	97	84	42	62	102	77	103	5	93	68	58	92	57	105	25	39	63	7	122	147	5	111	65	152	2	13	2	102	62	73	190	3	45	25	141	0	99	19	3	2	61	4	181
PLGLB2_5196	401	247	219	298	108	311	386	369	171	195	285	239	189	170	249	100	81	273	150	540	211	72	103	214	357	1089	274	1034	1069	1096	577	105	261	341	858	243	127	156	227	770	440	84	843	657	14	32	127	407	236
PLIN1_5199	4	0	2	1	46	52	59	2	1	2	7	3	0	2	42	2	2	43	0	2	25	2	2	0	24	107	0	12	44	0	0	2	61	1	31	0	2	0	50	80	0	0	72	0	1	0	1	41	1
PLK1_5203	76	123	3	37	3	4	114	2	73	5	39	84	46	48	101	3	43	27	4	98	3	48	6	8	4	163	7	217	267	278	31	115	45	94	147	111	6	49	77	191	84	1	147	2	36	61	4	1	72
PLOD3_5204	3	36	2	8	49	33	34	22	36	1	36	11	1	5	37	43	7	53	45	138	3	4	4	6	2	105	52	41	109	88	131	3	3	68	62	17	44	2	87	66	45	1	36	2	0	37	2	0	2
PLP1_5207	2	53	2	4	1	1	5	72	1	53	1	2	22	35	43	1	59	23	24	76	4	3	22	88	0	2	2	102	2	263	2	6	1	3	24	2	61	95	45	2	13	26	13	69	3	0	6	73	20
PLP2_5208	946	873	612	389	93	587	826	494	267	1079	753	360	551	152	755	674	900	746	332	404	168	193	355	131	317	609	338	1226	1196	1122	944	535	391	665	818	1452	1425	2442	1206	833	1241	739	696	1022	130	309	144	437	818
PLS1_5211	32	2	2	1	1	2	1	4	0	1	0	6	0	17	1	4	5	1	0	33	0	10	2	2	3	0	2	4	3	1	0	5	52	4	1	0	51	26	1	0	1	2	30	0	1	0	0	41	0
PLSCR1_5214	304	250	183	19	11	134	222	161	266	313	199	79	44	103	216	173	107	148	193	69	61	26	17	20	57	254	80	391	281	671	256	71	110	229	238	350	145	361	210	385	260	201	448	355	6	59	122	54	284
PLSCR3_5215	39	54	123	9	7	33	173	8	86	31	2	59	89	146	11	61	80	1	60	152	43	11	93	85	7	105	6	252	131	365	84	50	56	64	49	159	62	144	100	242	133	50	151	111	2	6	6	7	104
PMAIP1_5221	104	51	102	2	4	37	86	3	9	45	4	32	67	2	47	3	40	3	2	7	35	5	2	2	50	85	71	359	78	244	118	3	35	17	90	53	5	48	47	154	148	3	252	124	3	56	46	68	4
PMM2_5224	58	175	5	2	4	136	46	62	114	83	46	5	48	49	48	4	3	66	24	52	1	31	6	52	32	114	107	134	84	209	39	6	21	26	18	57	94	2	51	53	57	1	34	87	1	2	6	58	45
PMS2_5227	195	107	8	5	6	59	102	125	64	50	91	167	89	62	101	81	43	81	41	8	66	20	46	6	146	210	11	221	313	215	154	96	206	101	74	154	165	187	105	79	285	3	120	3	48	4	12	190	4
PNKP_5229	343	79	169	298	121	326	349	294	337	698	360	364	179	218	497	351	370	260	97	124	82	87	72	121	429	390	60	629	558	765	89	241	137	453	264	900	478	366	345	423	996	876	447	541	15	191	173	202	518
PNN_5230	1286	1574	832	735	611	1484	1170	1301	872	1482	1015	1433	1286	994	1261	926	2051	1525	574	721	960	194	350	959	1080	1503	823	2817	2078	1904	1270	525	1067	1233	1844	2969	3224	3420	2411	2163	2551	2688	2157	1586	305	463	443	1016	2487
PNPLA8_5232	121	40	95	146	5	57	83	36	37	2	87	81	26	8	51	7	5	3	4	41	1	6	6	9	4	87	110	155	327	330	38	78	63	79	165	8	16	73	65	71	69	3	206	90	4	2	64	45	35
POGZ_5241	208	125	151	66	47	8	193	176	10	95	53	105	203	19	45	77	42	20	38	214	139	16	171	11	166	214	64	338	130	567	197	126	254	151	213	455	301	212	116	310	301	191	201	249	3	43	5	144	186
POLB_5242	45	43	45	68	6	58	128	13	11	187	151	79	7	38	4	6	85	135	43	29	49	5	54	4	164	78	6	73	197	67	94	47	48	40	76	88	94	93	2	187	89	102	7	96	82	2	24	6	61
POLD4_5245	0	0	1	0	0	1	12	22	1	0	0	2	1	0	0	0	1	0	1	1	1	27	1	0	1	83	34	43	2	64	33	1	0	33	1	56	2	48	39	24	0	0	36	0	0	27	0	1	3
POLDIP2_5246	22	31	4	4	51	2	5	1	28	105	3	5	8	5	51	2	8	36	4	79	4	9	31	38	5	153	2	88	104	103	33	6	2	39	170	123	57	50	84	123	2	2	180	50	1	3	1	106	56
POLG2_5253	38	31	0	1	0	46	1	0	0	2	0	2	1	0	0	0	2	0	42	2	2	2	0	1	0	48	0	39	0	8	1	4	0	0	1	3	58	2	0	15	46	1	0	0	1	0	0	0	0
POLR1C_5255	8	50	5	65	4	1	59	2	40	48	42	9	3	4	5	107	8	43	1	5	6	7	7	3	9	123	4	98	127	85	86	41	47	22	23	365	52	123	39	64	80	1	69	59	1	1	0	128	99
POLR2E_5259	44	1	8	101	5	176	28	2	0	3	98	9	66	29	5	3	3	0	3	1	96	0	2	58	29	163	44	56	56	57	20	42	2	114	47	76	4	109	41	87	56	2	127	88	43	1	1	1	0
POLR2I_5260	59	6	3	29	57	80	61	45	2	83	50	80	6	91	5	184	3	5	96	56	112	5	50	6	42	5	150	78	50	166	62	86	46	23	41	63	88	38	7	117	47	6	77	91	42	4	63	119	150
POLR2K_5263	245	428	194	291	104	343	172	490	252	411	310	379	344	290	397	416	145	443	216	282	174	151	137	123	330	237	174	744	613	911	190	343	133	312	573	776	531	1061	657	634	649	615	282	699	52	136	347	215	697
POMZP3_5273	14	96	68	4	2	57	37	12	60	45	5	35	4	13	81	11	7	1	30	73	1	1	3	2	1	138	7	391	120	114	78	0	1	12	94	2	3	4	69	181	164	34	94	3	4	0	2	100	2
PON2_5277	65	53	1	1	2	96	4	49	76	121	3	36	42	1	73	8	3	4	35	4	63	40	2	0	4	70	3	52	89	183	93	47	1	32	68	1	57	42	0	27	67	2	38	81	1	0	0	49	51
POP1_5278	1	0	0	1	0	1	0	0	0	0	1	1	0	32	0	1	0	0	0	2	2	1	42	0	1	1	8	0	17	1	40	1	0	1	1	0	0	0	0	1	2	0	1	0	0	0	0	2	2
POP4_5281	29	2	0	2	0	0	1	2	48	47	39	1	2	2	25	12	33	2	1	32	2	1	1	1	1	6	1	1	18	32	1	3	2	4	20	2	2	29	45	0	0	2	0	1	1	0	0	51	1
POP5_5282	10	2	46	5	1	2	3	3	57	83	3	4	98	89	45	3	4	3	96	3	72	4	5	3	53	45	54	4	91	78	75	0	38	4	57	13	53	45	38	27	50	0	43	138	0	1	2	2	5
POR_5283	162	400	113	16	119	284	37	231	30	115	306	82	487	104	174	83	242	120	127	172	61	194	14	22	151	116	109	633	559	304	205	129	54	61	266	287	514	768	271	447	532	364	328	165	50	105	106	375	381
POT1_5287	32	48	50	3	0	54	46	42	0	2	3	32	17	26	3	51	1	3	1	1	0	2	2	1	2	127	52	69	71	114	2	3	2	43	18	70	52	48	51	1	37	2	88	91	32	2	0	66	48
POU2F1_5290	2	5	56	2	2	102	1	44	40	2	0	3	4	6	88	7	4	44	141	27	3	33	3	3	0	70	51	142	85	118	134	3	26	16	55	124	46	1	3	111	70	1	118	20	1	1	60	0	1
POU5F1_5291	154	8	5	67	5	3	74	27	2	8	43	28	35	9	92	5	13	70	3	66	3	8	4	75	5	127	32	485	203	245	117	14	27	66	158	7	2	34	77	153	105	5	69	142	5	3	1	0	5
POU5F1B_5294	0	0	0	0	0	2	0	0	1	0	0	0	0	0	0	2	0	39	0	0	0	1	0	0	5	1	0	45	26	1	1	1	0	36	2	50	75	0	1	32	0	0	35	0	1	0	0	0	0
AC010442.1_5295	163	177	33	115	14	85	123	581	16	123	190	131	120	191	207	58	67	101	15	219	120	102	69	114	299	411	136	247	489	397	210	20	119	99	373	496	204	67	140	311	72	168	328	148	110	15	10	48	68
PPAN_5296	4	41	3	4	2	2	3	31	67	0	1	5	2	2	115	139	42	8	0	3	0	5	0	3	0	4	0	109	75	69	32	44	1	91	63	54	84	79	3	26	51	43	45	28	30	1	1	39	111
PLPP3_5299	39	35	39	50	3	127	147	59	71	60	7	66	4	40	8	47	62	5	3	27	2	2	44	1	7	63	4	48	44	92	4	43	104	3	79	6	2	44	71	75	51	40	43	49	2	3	2	4	3
PPARA_5300	71	32	3	9	2	2	46	38	1	6	0	20	125	108	33	4	7	16	3	16	3	2	44	75	26	16	50	99	140	196	97	5	1	11	34	56	59	71	222	98	98	28	64	90	2	2	3	8	64
PPIB_5318	0	34	0	0	0	0	15	0	0	0	0	2	0	1	0	0	48	38	65	0	0	4	0	0	0	4	43	3	26	3	1	4	2	4	4	0	0	2	1	1	39	0	0	1	0	2	0	0	0
PPIC_5321	120	59	65	9	34	73	71	115	31	135	81	22	2	47	40	51	68	109	6	47	49	7	0	1	6	58	8	167	48	29	55	11	8	36	39	146	55	65	22	82	84	52	136	51	1	6	3	63	51
PPID_5324	0	2	0	1	0	0	4	2	0	0	86	3	5	0	0	1	3	3	2	1	1	2	53	1	0	1	1	4	2	7	0	3	1	66	1	60	4	100	0	2	0	39	0	2	33	0	0	0	51
PPIE_5325	173	128	80	86	5	7	51	68	201	89	5	127	122	59	201	59	61	58	42	82	40	9	9	64	185	54	130	71	147	333	58	86	32	121	119	112	372	237	113	156	202	211	35	136	48	5	50	12	10
PPIF_5326	117	84	140	110	60	111	68	57	76	95	96	37	144	98	122	93	10	2	44	88	69	52	65	5	15	31	25	262	84	285	81	55	47	84	70	122	133	182	85	276	164	58	261	264	6	108	2	134	84
PPIL3_5331	18	43	4	109	120	101	123	86	40	6	59	7	55	5	38	43	11	0	2	43	39	2	2	3	3	90	103	104	50	192	73	52	0	4	83	4	54	54	68	184	239	2	69	139	2	2	1	4	0
PPIL6_5334	136	2	2	67	47	87	20	0	20	3	1	2	8	42	77	12	57	1	6	5	35	4	1	0	0	1	1	179	39	77	1	0	5	36	27	51	2	0	51	26	4	2	94	52	32	0	1	2	12
PPP1R13B_5339	146	108	260	117	11	128	263	136	319	17	82	105	215	51	183	96	281	259	13	117	35	19	56	65	115	280	201	547	478	339	225	85	205	298	137	317	296	305	182	290	207	211	242	247	35	144	5	139	305
PPP1R15B_5345	236	164	110	145	77	149	178	188	153	251	115	183	95	13	124	150	126	185	236	70	117	43	73	91	77	495	58	331	337	590	315	32	95	159	154	249	428	226	269	335	201	152	140	136	5	11	4	100	157
PPP1R21_5349	134	90	206	82	100	424	167	231	80	370	193	141	153	125	235	82	86	168	229	116	65	52	119	145	151	214	150	385	300	551	69	114	52	279	181	181	429	436	291	244	282	230	272	314	9	71	59	339	385
PPP1R3C_5353	99	36	76	2	1	49	6	2	9	52	0	22	5	39	31	7	1	2	1	16	1	3	2	1	1	165	38	0	13	55	54	6	0	3	48	3	36	1	37	65	0	0	81	0	1	1	1	1	0
PPP2CA_5356	231	153	349	71	6	254	101	289	103	163	208	217	146	244	309	112	206	169	130	319	138	65	52	168	147	454	85	659	450	776	194	114	239	196	377	300	401	516	274	196	427	349	494	500	12	101	60	286	398
PPP2R1A_5357	85	39	90	2	3	2	5	7	3	5	48	84	139	4	52	22	111	69	41	3	2	2	6	31	1	24	4	9	48	139	1	9	2	27	29	58	76	168	11	62	127	2	2	39	2	2	67	3	62
PPP2R3C_5360	118	84	1	72	0	39	54	47	81	99	2	12	3	1	82	3	2	2	0	92	1	3	3	0	53	36	0	6	44	304	53	10	0	0	27	1	0	25	3	58	52	40	70	128	3	3	1	111	22
PTPA_5361	18	54	67	14	1	3	52	37	31	1	37	37	80	23	4	6	58	41	39	107	5	3	7	80	5	155	29	8	118	64	38	5	5	45	76	1	40	48	22	71	0	3	54	129	1	1	0	2	2
PPP2R5A_5364	6	38	1	49	0	1	3	2	0	86	5	3	4	17	49	2	78	6	51	5	2	30	5	5	99	5	3	5	43	104	33	61	44	72	61	90	118	46	3	69	56	147	51	72	3	4	2	3	5
PPP2R5E_5368	172	206	36	54	4	137	183	190	83	69	4	10	109	92	133	8	5	109	51	2	19	5	6	49	39	38	104	280	187	198	140	3	26	3	127	121	12	69	78	250	322	55	68	54	24	3	2	153	158
PPWD1_5377	241	165	166	27	177	159	180	245	142	363	180	214	208	70	229	120	284	292	76	89	17	66	21	99	231	282	207	484	473	660	310	113	193	253	200	746	303	582	256	369	114	146	203	483	29	20	120	58	394
PRCC_5383	252	159	142	7	127	49	80	99	31	93	45	156	55	32	133	41	11	27	13	83	76	10	46	5	7	453	225	128	270	256	334	125	147	55	172	146	122	41	12	263	58	94	283	267	44	31	7	188	37
PRDM8_5390	66	140	69	146	51	9	170	86	66	32	34	57	74	41	38	8	5	35	61	49	2	28	53	57	3	263	50	337	286	215	97	37	43	22	200	9	148	107	77	276	235	1	177	129	1	3	22	89	3
PRDX1_5393	534	255	16	25	14	373	227	110	281	328	108	173	90	145	234	69	243	144	207	198	143	63	84	210	62	656	138	610	645	752	273	80	217	120	459	217	275	31	525	420	494	57	486	396	29	57	9	304	113
PRDX4_5397	363	140	58	179	113	43	352	261	57	375	210	550	285	186	246	139	318	125	132	127	47	117	120	109	205	454	113	453	515	538	220	187	231	128	236	471	732	652	249	421	463	191	402	412	9	71	73	23	447
PRKACA_5404	245	348	191	118	59	101	226	346	82	292	160	106	229	47	278	118	223	133	128	100	58	124	23	119	177	159	69	338	493	377	244	197	182	307	335	227	310	392	331	600	646	340	456	352	8	20	68	311	164
PRKACB_5409	64	13	31	1	3	0	54	10	2	1	0	1	11	4	13	50	40	5	7	1	83	2	6	7	30	45	35	3	0	0	1	0	0	29	1	3	60	50	0	0	0	0	7	4	0	61	1	4	2
PRKACG_5410	5	1	0	43	0	2	0	0	42	0	2	39	2	41	6	2	1	0	0	1	0	0	3	1	1	38	2	83	60	2	1	3	0	1	27	39	1	1	1	26	0	0	27	0	0	0	0	1	0
PRKAG1_5413	116	113	72	16	182	203	111	131	11	198	85	212	149	64	160	52	135	19	11	49	62	70	85	165	227	161	59	315	361	223	74	23	194	87	176	413	330	345	226	123	488	175	111	329	58	11	41	235	324
PRKAG2_5416	2	29	1	0	0	0	0	0	1	6	54	0	2	1	40	2	3	0	0	75	0	2	3	36	0	48	4	42	35	0	1	1	0	14	6	64	1	49	0	32	0	0	1	2	0	62	1	3	2
PRKCA_5422	7	36	26	6	6	5	146	2	2	104	45	6	35	5	123	4	6	2	36	13	121	3	7	5	4	87	113	110	118	281	138	60	143	105	88	160	4	31	80	159	4	42	84	51	1	2	0	1	42
PRKCD_5426	70	11	36	53	6	7	5	140	4	64	40	94	44	156	120	57	68	41	39	4	11	11	48	5	114	32	91	120	219	149	36	13	8	55	75	86	156	263	65	90	3	127	109	115	3	61	3	68	158
PRKCH_5429	79	67	7	13	5	10	45	8	28	110	175	67	10	43	183	8	50	79	6	4	39	12	6	55	58	206	57	90	99	187	73	99	73	32	28	121	136	6	155	41	52	5	120	135	0	5	5	2	50
PRKCQ_5430	34	11	4	50	2	3	8	16	3	2	0	17	3	6	38	2	2	25	2	1	131	7	6	148	4	234	33	164	166	141	93	2	51	38	61	41	1	1	120	66	43	3	130	138	29	1	1	1	1
PRKX_5435	57	38	3	5	0	54	30	5	6	38	6	4	51	86	5	5	1	14	0	52	9	6	2	41	5	79	3	165	57	222	68	10	45	89	46	2	3	3	40	98	48	2	49	32	2	1	0	106	2
PRNP_5442	129	106	147	10	63	163	89	127	230	108	106	37	69	85	219	5	58	58	134	49	4	7	62	104	45	40	3	133	47	234	151	27	126	76	52	203	142	219	122	69	161	213	106	70	4	4	6	117	8
PROC_5443	280	103	21	246	56	8	272	127	136	114	49	82	58	6	212	22	21	48	6	199	61	27	7	96	10	358	175	348	347	644	217	65	197	123	325	105	61	26	76	377	7	69	166	106	8	106	147	390	12
PROK2_5447	36	48	39	99	2	4	29	122	1	4	5	42	3	106	2	1	7	71	5	66	3	53	67	53	0	152	3	241	120	331	81	52	55	71	41	54	129	2	4	130	49	0	87	54	34	3	1	1	2
PROS1_5451	447	230	179	85	165	241	398	183	154	186	283	305	74	97	271	65	192	98	60	137	98	24	64	183	11	795	283	524	615	1034	543	78	62	168	661	332	103	106	140	621	148	123	474	728	90	15	84	304	99
PRPF31_5453	45	2	0	62	46	6	4	1	2	1	7	1	40	3	114	3	5	22	1	4	41	2	4	1	1	75	41	2	59	122	14	36	1	28	2	2	16	30	2	39	51	2	72	57	3	87	0	1	0
PRPF38A_5456	132	227	94	87	199	187	92	82	54	71	8	178	43	56	223	41	52	73	45	41	4	94	4	11	123	284	168	87	161	259	36	37	4	151	74	100	58	401	46	187	66	181	138	223	25	7	1	18	12
PRPF38B_5459	286	243	201	206	121	233	200	537	122	536	223	374	447	183	410	240	378	353	413	258	173	42	204	207	396	274	215	695	625	547	290	132	157	266	278	189	456	672	333	454	291	277	256	114	54	17	15	183	374
PRPF39_5460	31	4	0	9	0	0	2	53	0	1	1	41	1	2	37	2	55	2	1	2	0	2	2	0	0	3	2	1	1	2	29	3	5	39	44	2	40	1	2	68	47	0	41	8	1	0	0	0	0
PRPF4_5463	31	42	0	4	2	4	88	70	31	42	3	35	44	3	1	49	7	5	111	3	78	7	49	42	4	46	2	91	27	87	54	5	43	48	20	48	75	33	35	49	140	40	2	3	2	4	3	60	37
PRPS1_5465	98	55	8	9	9	37	64	140	1	65	44	36	73	8	10	9	15	5	4	76	10	13	11	5	5	78	107	346	245	275	186	41	74	81	192	4	97	148	45	178	148	93	90	140	76	47	2	27	72
PRR11_5468	12	40	1	1	1	0	65	1	93	2	2	14	2	1	61	26	6	3	3	0	1	16	3	1	77	0	0	53	28	2	0	9	0	13	6	73	118	48	2	68	0	9	3	0	1	4	0	0	3
PRR15L_5469	62	144	100	5	23	46	46	2	36	19	5	23	37	144	50	3	1	88	2	34	41	41	27	42	4	74	3	131	137	299	71	29	44	4	98	103	7	1	111	35	55	3	1	83	0	1	0	9	2
PRR5_5472	28	1	85	5	1	2	49	33	30	48	2	29	42	36	35	39	53	2	4	2	0	1	1	3	1	35	42	4	70	78	3	2	1	3	43	2	46	68	3	70	57	45	64	47	4	3	1	40	3
PRR7_5473	1	2	4	1	0	64	1	2	1	16	0	1	3	2	42	3	5	2	1	0	2	1	3	2	2	2	1	41	48	2	0	3	1	0	20	2	43	105	32	34	1	3	25	39	1	1	1	2	2
PRSS23_5481	4	3	1	4	1	4	5	3	44	1	3	77	6	52	23	4	4	3	1	43	1	5	33	1	4	50	46	56	84	104	70	60	2	29	65	1	1	3	0	96	110	1	32	21	2	4	0	1	3
PRUNE1_5487	111	94	42	15	37	9	90	134	112	55	6	43	56	45	80	6	10	58	58	51	52	8	49	39	62	105	57	423	251	272	261	103	30	240	131	5	124	172	96	232	136	61	225	203	4	51	3	63	40
PSAP_5489	652	596	429	419	240	573	302	628	190	804	644	429	726	463	430	893	237	887	358	497	246	105	170	490	458	941	344	1104	679	1329	308	486	228	482	473	861	586	1301	513	402	709	540	606	513	18	32	101	548	448
PSEN1_5495	72	68	3	117	3	158	117	118	16	50	49	43	47	29	120	130	43	131	83	3	46	85	87	7	4	108	6	37	128	212	30	12	76	138	104	75	96	141	185	119	214	102	41	124	3	37	2	137	154
PSENEN_5496	1	0	0	0	0	0	1	1	0	1	1	1	1	1	0	0	1	1	44	1	31	1	1	1	8	0	67	37	0	3	1	0	1	1	1	0	0	38	2	13	1	30	1	1	1	2	0	0	1
PSMA1_5501	38	0	4	63	0	91	1	37	36	1	2	28	1	1	2	0	47	0	1	41	0	1	44	54	1	35	1	3	148	25	122	0	0	3	45	0	1	1	0	20	0	1	49	1	0	0	0	1	0
PSMA7_5506	259	246	69	154	67	19	184	172	122	170	41	189	161	89	134	133	127	140	42	175	18	123	154	14	45	210	76	245	369	525	247	104	120	82	95	296	329	630	223	312	596	217	159	217	10	192	9	135	271
PSMB1_5507	133	108	73	75	37	9	106	130	7	82	43	161	97	58	100	11	23	11	58	105	27	13	8	52	69	210	142	301	188	473	157	11	83	138	98	147	80	161	118	184	282	223	268	194	7	76	5	112	138
PSMB10_5508	92	40	1	5	2	1	38	7	139	4	35	47	5	0	31	3	2	64	4	26	18	5	2	5	0	67	1	59	137	254	69	0	53	20	118	3	91	2	1	64	26	0	1	50	1	0	64	56	3
PSMB2_5510	105	131	31	66	79	106	244	5	154	80	44	223	23	7	19	65	14	32	73	89	49	42	5	56	45	178	237	404	381	489	161	8	235	72	175	70	157	4	40	270	136	3	165	308	3	3	1	56	1
PSMB3_5511	22	56	19	5	11	15	5	6	3	13	11	11	37	4	20	1	27	26	35	3	22	63	27	2	53	4	3	129	55	83	67	53	6	4	18	58	30	37	3	47	64	11	66	32	1	6	0	31	23
PSMB4_5513	131	169	30	277	13	139	191	288	46	286	99	232	84	68	65	315	48	108	234	128	98	58	14	97	131	239	125	251	234	378	281	58	164	195	185	459	449	299	164	225	330	125	151	260	89	188	182	122	199
PSMC3_5517	168	36	2	8	2	40	49	3	37	93	276	4	3	6	6	8	128	70	3	45	42	3	3	76	26	230	22	203	99	240	118	29	121	57	183	48	2	2	39	135	79	102	174	159	2	4	0	69	128
PSMC6_5518	107	64	16	5	62	121	12	8	4	4	51	35	8	3	0	49	10	59	6	55	3	5	4	65	47	6	56	88	129	99	14	86	4	89	90	7	56	49	77	77	91	3	76	37	0	5	3	54	4
PSMD10_5521	230	182	104	71	66	77	241	62	56	74	337	171	107	234	472	107	90	95	58	89	64	22	62	59	171	355	103	598	393	717	330	37	118	109	329	355	310	159	182	323	533	93	477	463	11	13	5	126	65
PSMD11_5524	341	382	251	196	136	314	429	294	218	309	206	365	147	242	470	207	69	155	215	363	122	27	68	262	161	665	184	588	585	1271	324	149	103	290	514	288	516	402	312	673	806	206	380	616	36	73	9	282	120
PSMD14_5527	363	441	149	175	74	240	319	232	15	302	181	190	159	144	168	112	206	231	168	262	107	49	170	64	134	626	187	644	596	794	521	80	103	326	697	370	240	433	294	476	475	195	507	261	47	19	8	86	277
PSMD2_5528	103	27	2	63	4	4	53	5	83	4	2	11	109	7	4	3	5	1	88	4	3	48	5	5	82	81	129	322	149	293	4	7	61	33	94	88	73	59	2	69	62	1	72	7	0	2	1	163	22
PSMD9_5533	62	0	46	4	3	1	3	3	3	3	0	4	43	2	33	5	6	30	0	2	0	4	1	26	4	147	2	126	101	190	119	44	22	59	109	6	4	1	88	109	43	38	55	122	40	1	2	0	3
PSME1_5534	29	23	1	1	0	1	1	2	3	4	0	34	2	1	1	1	37	2	0	1	52	25	1	2	31	3	0	4	60	36	28	0	2	1	3	0	26	1	108	43	107	1	0	44	0	1	1	1	37
PSME2_5535	159	132	262	92	22	151	192	153	278	788	167	117	343	82	281	137	107	144	70	95	105	19	127	326	221	307	118	452	358	824	257	137	231	97	389	284	458	306	415	313	446	464	330	391	80	20	76	269	243
PSME3_5538	87	45	45	64	5	2	245	32	78	45	56	53	56	5	0	3	3	44	3	81	20	3	1	98	6	21	1	37	131	127	101	5	55	103	19	38	45	2	46	91	65	45	116	65	2	63	3	2	8
PSMF1_5541	123	128	6	11	89	58	13	42	6	277	46	75	130	102	41	10	57	34	16	3	48	18	15	50	88	102	7	80	164	195	105	209	10	33	167	246	311	443	226	22	99	270	110	130	36	1	39	61	108
PSMG1_5544	105	43	3	2	3	67	8	1	39	1	2	6	2	39	38	5	5	46	42	0	0	3	3	3	1	86	3	5	68	30	69	4	52	74	18	3	9	2	165	70	2	4	47	93	1	64	1	0	0
PSMG2_5545	41	0	50	1	2	1	50	1	0	2	59	4	3	6	50	5	2	0	3	50	1	0	1	4	2	23	0	37	54	84	2	1	2	0	49	115	1	2	69	168	84	1	133	1	0	0	6	3	3
PSRC1_5548	50	8	1	2	4	51	12	53	14	58	6	30	12	7	35	105	68	66	6	88	4	7	54	48	67	302	84	47	121	189	9	49	43	80	82	121	67	94	95	93	117	108	59	52	1	137	2	72	3
PTEN_5553	40	1	5	4	2	163	106	33	3	56	2	4	93	74	3	91	62	90	2	3	2	3	3	2	43	130	2	149	101	31	167	40	34	64	66	5	37	41	72	63	35	48	96	0	2	54	1	136	57
PTGDS_5555	70	34	31	5	158	5	100	71	16	239	150	39	12	38	327	93	99	11	9	42	157	12	17	237	132	166	94	216	95	301	161	62	9	72	108	113	132	112	90	159	177	127	120	132	66	4	3	40	7
PTGER2_5558	168	87	76	64	6	13	53	66	80	10	73	14	54	52	280	14	65	8	11	104	42	56	10	42	42	189	89	328	389	641	199	227	110	123	205	169	109	3	174	396	94	44	287	267	64	37	6	99	65
PTGES_5563	1	50	1	6	3	1	93	1	43	2	3	2	25	1	37	6	42	25	2	56	1	2	3	2	3	138	80	125	180	69	109	3	1	3	10	10	1	46	3	96	48	4	51	98	3	1	57	5	32
PTGFR_5569	196	93	184	119	164	181	121	46	170	85	100	92	240	160	92	56	18	41	19	139	133	18	10	160	18	456	65	421	425	628	108	132	103	194	353	139	56	66	95	214	99	38	190	261	7	44	2	143	106
PTGS1_5572	53	40	82	12	116	155	44	49	133	298	317	155	218	173	328	144	58	144	195	76	84	79	119	36	7	212	53	201	266	154	184	179	50	243	355	288	74	421	430	149	167	36	209	582	39	128	76	12	168
PTGS2_5577	244	137	115	6	6	51	141	1	55	70	59	139	111	133	302	5	12	6	44	207	67	2	21	93	7	357	94	451	503	365	201	36	153	46	244	50	6	5	65	238	305	91	336	99	35	4	2	3	49
PTH_5580	115	4	29	2	3	3	111	38	98	47	2	33	51	2	42	4	3	3	1	143	38	3	12	44	4	243	2	52	172	338	41	2	17	33	55	62	7	4	77	160	4	0	109	321	4	47	2	41	5
PTHLH_5582	37	1	3	1	54	43	2	4	0	1	64	1	3	1	1	41	0	2	1	1	0	1	1	69	0	1	3	3	25	4	46	0	0	37	65	0	2	0	1	65	14	1	13	20	19	1	1	120	5
PTK2_5583	214	55	74	189	9	223	385	84	58	51	93	66	234	94	165	20	68	53	10	189	68	17	15	78	5	227	64	320	398	455	131	63	200	113	166	169	11	88	151	238	69	54	167	47	43	4	109	66	49
PTK2B_5584	110	6	44	84	68	47	11	76	82	131	90	28	93	36	33	9	130	7	43	103	17	8	14	71	9	99	188	196	284	107	35	4	5	10	155	105	146	100	87	112	157	354	101	89	1	62	3	39	7
HACD3_5591	74	121	49	6	53	85	12	100	27	51	96	79	172	141	120	58	87	139	52	5	6	9	5	4	7	45	8	365	157	111	106	53	97	58	43	93	305	110	86	245	5	59	118	84	0	4	2	82	168
PTPN1_5592	363	372	132	103	60	305	158	199	258	322	294	123	303	99	124	56	147	107	43	125	137	32	57	80	386	356	239	509	435	648	270	107	135	278	197	401	312	554	288	290	449	352	277	193	119	17	5	153	415
PTPN11_5596	1510	1033	906	722	622	931	865	1027	520	679	571	788	920	615	1073	934	749	620	853	614	664	206	291	470	864	1616	426	2148	1934	1907	994	408	766	898	1528	2220	2460	2251	1183	1946	1678	1005	1488	1361	136	299	115	679	1619
PTPN12_5598	88	192	15	133	179	111	84	108	95	86	43	150	82	169	351	144	166	138	67	59	53	5	13	66	86	449	75	208	201	138	77	159	33	60	237	55	212	266	117	136	343	96	218	239	4	11	52	151	123
PTPN6_5601	37	1	45	5	4	100	100	2	75	118	7	61	40	4	44	4	100	4	4	5	4	3	6	6	157	124	4	54	27	276	145	5	49	61	28	41	75	5	40	67	50	8	97	89	2	5	2	1	71
PTPRC_5605	32	0	21	0	1	1	1	0	0	52	47	0	0	0	0	0	1	1	33	4	0	2	3	0	3	47	2	54	0	44	0	1	1	1	3	44	0	48	0	15	1	0	0	0	0	0	0	1	1
PTPRG_5614	61	118	98	56	6	39	42	145	44	139	4	26	9	46	117	58	93	8	52	2	49	49	4	43	5	63	1	148	62	45	42	7	1	30	81	157	81	207	37	61	102	54	20	192	6	4	44	5	103
PTPRK_5618	466	407	130	277	104	208	341	68	140	172	218	90	337	152	427	275	385	185	74	333	180	25	30	103	143	383	119	710	744	951	485	200	328	280	413	302	435	470	373	614	873	106	507	499	8	15	193	238	462
PTS_5622	229	171	220	147	22	269	125	127	92	163	162	227	138	107	223	109	307	349	116	52	103	65	172	120	139	222	65	216	233	447	195	60	99	192	174	335	611	505	78	191	407	298	236	121	61	76	80	168	266
PTTG1_5623	64	3	47	23	2	3	1	0	0	1	0	30	49	80	2	2	5	0	0	45	0	2	1	0	3	49	1	59	92	81	35	4	2	27	17	39	1	3	23	116	30	1	31	1	1	0	1	57	2
PUF60_5625	46	31	2	3	39	57	3	22	1	0	31	28	5	3	43	29	76	6	2	41	32	5	4	3	1	4	30	5	20	37	66	5	13	10	49	150	42	31	75	32	117	0	21	27	1	64	0	62	3
PUM2_5626	5	30	3	3	1	3	3	36	41	5	6	35	2	2	0	1	2	44	2	0	2	0	1	1	0	43	54	50	61	65	1	51	3	53	35	1	84	1	2	52	2	61	24	195	0	2	1	96	2
PUS7_5632	13	164	7	70	4	7	10	33	6	172	77	96	64	12	88	84	14	38	87	77	8	61	9	13	5	102	4	59	44	167	66	108	36	51	96	145	2	100	118	93	193	151	76	159	2	9	45	40	81
PVALB_5633	0	19	0	0	0	0	0	1	0	0	0	1	1	1	0	1	1	0	2	0	0	0	0	0	0	0	0	52	25	0	0	0	2	0	18	0	1	53	24	0	0	0	0	0	0	2	1	0	0
PVR_5634	38	0	34	2	0	2	118	1	3	2	33	1	106	45	0	3	3	0	1	2	1	3	2	67	1	41	1	140	16	103	40	1	1	32	112	30	50	0	1	36	4	0	33	36	1	1	0	15	2
PVR_5635	75	27	44	0	1	59	0	0	1	2	1	2	32	4	6	0	3	122	0	1	0	2	43	45	1	40	45	35	131	101	71	2	3	2	29	2	3	1	2	170	51	56	64	48	1	0	0	60	0
NECTIN2_5636	127	67	57	5	5	58	108	101	42	50	49	49	46	3	20	56	4	50	5	35	96	3	3	10	2	95	13	129	115	154	43	8	43	6	44	68	59	2	39	32	2	89	67	28	1	62	65	70	112
PWP2_5639	5	64	99	62	5	49	162	86	48	48	36	9	53	6	57	92	41	19	35	8	77	6	6	5	6	4	89	125	41	218	98	84	152	44	103	56	189	78	3	37	209	2	85	52	2	2	1	47	1
PXMP2_5641	28	24	3	94	2	72	1	3	40	4	1	39	8	3	2	32	1	33	3	53	43	4	2	3	5	153	2	184	126	226	3	3	5	4	28	1950	8	10	7	52	62	1	124	62	1	45	1	87	0
PXN_5642	53	56	9	30	5	49	101	40	34	3	0	6	27	65	116	5	8	84	7	154	45	0	3	12	63	94	2	89	83	322	99	4	2	60	52	6	109	1	122	66	4	2	176	52	3	0	5	141	52
PYCARD_5643	104	69	72	173	14	156	150	32	82	266	77	76	337	109	109	65	195	141	76	200	46	45	55	112	42	242	120	366	367	320	8	96	86	170	151	308	89	135	76	160	283	178	136	139	5	64	27	116	110
PYCR1_5644	17	0	1	2	3	28	0	0	16	2	31	2	3	0	30	2	0	1	14	1	16	1	2	12	13	32	2	47	23	48	0	1	0	14	29	13	31	0	79	80	18	2	16	0	0	2	0	10	1
PYGL_5647	338	422	180	325	32	324	99	320	307	162	96	275	252	316	309	259	152	763	168	236	82	37	65	316	250	563	258	613	464	572	286	66	151	298	396	132	222	435	307	412	297	334	356	267	218	384	170	170	189
PYROXD1_5648	106	144	3	47	3	111	79	38	12	57	37	48	11	49	119	85	122	65	21	96	184	9	3	79	70	329	178	51	48	218	217	42	62	210	243	80	14	3	7	106	57	6	84	112	1	2	65	168	90
QPCTL_5650	2	0	0	1	113	51	41	11	52	1	2	19	54	76	78	3	3	1	2	6	3	4	4	1	38	4	0	3	5	69	39	1	36	0	65	1	0	2	0	0	48	1	140	1	2	45	2	0	0
RAB11FIP2_5656	85	54	3	6	68	8	179	60	4	86	120	140	13	91	92	3	89	48	100	60	40	5	8	140	3	3	6	57	50	73	5	10	5	53	73	11	157	103	69	57	60	4	76	46	1	2	6	8	41
RAB21_5663	903	584	835	352	568	533	281	1223	490	1076	551	347	272	367	366	639	909	364	424	309	194	229	202	606	513	794	452	1159	1192	1234	754	551	364	307	787	1123	1144	1344	682	973	1013	699	911	761	96	241	79	602	420
RAB27A_5667	128	88	155	193	26	22	264	266	133	184	357	116	217	119	200	203	242	278	188	306	59	118	24	68	245	227	177	478	421	292	104	37	111	280	236	421	580	630	347	391	348	240	352	164	17	16	6	164	333
RAB31_5670	4	3	0	2	1	2	3	1	0	47	1	0	3	33	1	1	2	0	1	1	1	4	3	2	90	0	0	92	17	1	1	4	0	3	3	41	1	0	0	18	1	0	3	45	2	0	0	1	81
RAB34_5671	1	0	0	0	1	1	0	0	0	1	1	29	0	1	0	1	1	2	0	1	43	0	0	2	51	31	0	98	27	0	19	0	2	1	1	0	0	0	0	16	0	51	29	46	1	2	0	2	2
RAB4A_5674	62	115	124	89	67	11	54	46	44	51	5	58	49	70	125	74	80	103	50	106	38	5	39	44	4	201	43	292	100	432	217	172	52	117	97	161	165	238	126	197	148	64	89	195	1	89	3	96	130
RAB5A_5677	618	389	473	313	98	358	432	357	424	761	290	389	249	231	545	271	469	290	265	330	153	72	133	209	319	637	460	1043	795	654	561	290	222	391	663	704	1129	1029	407	603	543	452	937	622	112	82	188	621	701
RAB9A_5689	52	30	43	0	2	2	3	2	33	5	0	4	0	0	4	2	2	3	1	2	1	2	1	10	1	132	4	33	39	88	67	3	2	48	24	56	47	1	6	107	5	0	112	240	3	0	1	114	42
RABAC1_5690	0	1	0	0	47	0	1	26	40	0	0	0	0	1	0	0	0	0	0	0	0	1	1	0	0	1	51	0	0	0	0	2	0	1	1	0	0	0	0	0	1	0	33	52	0	0	0	0	0
RAC2_5695	38	79	45	36	2	20	50	99	51	138	2	58	3	2	33	1	41	6	1	27	2	9	4	56	19	54	3	130	100	221	2	9	28	35	68	1	3	40	119	92	6	41	112	52	0	40	1	3	64
RAD21_5698	237	257	139	110	12	224	235	243	163	312	54	247	137	136	124	20	119	234	45	45	70	20	82	240	176	210	279	306	382	392	219	22	206	213	254	393	319	310	86	317	57	223	236	313	43	57	3	116	209
RAD23A_5701	310	363	310	92	217	413	463	368	134	452	315	372	383	292	612	202	555	224	324	137	163	199	316	422	316	430	225	758	673	794	386	306	345	344	403	781	1526	1098	423	566	981	193	524	578	167	139	67	326	781
RAD51C_5708	32	5	49	63	0	1	2	0	0	4	1	32	2	0	3	0	17	4	1	5	87	3	50	3	1	0	0	82	32	2	2	4	2	0	4	0	2	44	1	17	3	0	36	0	12	0	1	0	2
RAD9A_5709	4	3	55	4	5	53	6	3	2	5	5	40	2	1	19	46	2	0	3	3	3	0	2	0	4	91	80	79	156	99	107	0	0	15	8	1	48	4	108	215	119	82	172	1	1	3	82	49	49
RAE1_5712	52	2	1	96	27	2	5	41	49	4	58	6	3	42	3	2	14	31	3	3	0	7	44	3	0	2	2	266	13	35	42	9	0	8	40	52	47	73	111	35	2	84	73	111	2	2	4	1	2
RAI14_5716	72	116	127	67	5	7	126	56	47	5	152	66	65	49	189	7	7	180	48	23	8	8	3	18	66	235	57	304	234	273	126	10	163	101	184	112	161	51	7	135	213	3	266	90	1	76	47	6	2
RALA_5719	132	77	3	95	4	63	86	7	58	10	109	43	38	105	88	5	125	46	3	105	83	11	4	76	47	5	57	155	181	382	224	3	69	121	140	4	45	105	51	258	52	4	291	154	66	67	6	111	7
RALGDS_5721	94	74	120	77	70	108	120	71	87	47	58	50	86	114	122	67	11	89	37	75	27	7	47	46	12	280	78	107	327	426	227	46	103	96	126	141	47	110	47	143	169	78	194	207	38	71	2	95	62
RALY_5722	184	170	309	221	14	396	193	298	166	535	66	332	337	213	221	286	247	248	193	207	156	44	106	26	449	438	315	867	278	505	492	143	167	262	283	634	487	336	281	324	478	327	200	421	89	164	175	273	406
RAP1GAP_5729	121	121	2	6	4	5	4	38	68	5	1	36	38	31	98	58	47	51	6	79	0	8	50	40	3	291	4	244	360	193	103	2	124	113	162	48	75	2	65	278	56	39	126	95	34	36	0	1	7
RARA_5733	62	98	55	28	74	11	238	261	90	223	41	194	147	119	95	82	80	9	123	115	115	85	63	11	138	181	109	372	530	305	91	55	9	38	277	275	306	262	82	295	206	217	338	46	34	295	7	25	215
RARB_5734	65	123	4	115	6	56	102	42	2	8	6	136	24	13	49	9	9	42	5	67	3	6	3	60	4	72	112	163	117	318	72	52	80	4	156	5	4	41	46	140	2	49	92	0	2	4	3	41	3
RARG_5735	166	81	16	46	5	55	188	37	82	114	5	115	204	59	143	148	68	6	89	101	40	37	3	80	42	131	6	172	201	214	124	144	53	53	71	122	97	171	102	110	101	57	167	185	4	10	2	95	32
PLAAT4_5736	8	66	58	57	5	6	112	83	43	314	9	6	12	4	50	48	11	4	42	12	73	44	39	12	54	94	8	113	65	323	40	51	73	5	30	62	65	128	188	122	66	210	40	104	37	66	5	141	192
RASA1_5742	2	7	1	143	1	1	5	2	1	2	47	16	1	37	65	1	1	44	52	2	48	1	2	1	2	0	3	1	5	58	2	4	0	20	7	1	2	99	41	0	0	2	93	3	0	10	1	2	52
RASGRP1_5743	31	0	2	3	0	1	36	28	0	3	4	0	2	2	2	2	1	0	40	77	1	1	49	32	1	59	55	1	91	63	44	0	0	26	37	34	52	1	16	63	156	0	99	3	1	1	0	0	1
RASL10B_5744	39	45	70	211	6	8	221	4	44	96	38	91	9	45	116	12	6	4	33	86	108	3	6	50	21	280	6	78	114	351	105	46	111	55	45	110	89	6	125	173	162	2	4	52	1	3	1	175	43
RASSF1_5747	64	31	3	7	3	4	114	8	7	77	57	87	128	8	86	7	8	90	7	63	51	14	12	153	49	272	91	54	175	243	6	16	26	157	135	206	171	185	42	92	177	5	249	138	67	59	123	2	40
RASSF7_5749	3	27	1	4	1	4	77	56	26	5	52	33	44	1	2	2	42	1	42	48	2	4	1	87	3	2	3	6	92	65	118	3	95	31	124	3	105	40	1	161	3	0	38	134	3	5	0	5	4
RB1_5752	34	32	1	2	3	52	3	30	52	46	60	3	3	3	73	2	5	51	2	85	3	5	7	34	90	75	1	47	41	102	2	3	131	24	19	0	1	2	1	3	206	47	51	100	1	2	0	64	65
RBAKDN_5753	65	4	1	0	0	30	35	0	0	2	0	2	1	2	3	1	1	44	42	1	0	2	0	43	0	94	1	59	122	66	40	3	1	92	45	0	1	1	1	20	2	2	47	2	0	1	1	51	1
RBFOX3_5755	22	30	1	3	3	0	55	51	3	3	3	3	67	93	48	1	6	1	2	9	73	3	3	5	1	37	1	45	77	118	156	1	27	30	63	1	5	0	32	99	0	1	32	0	15	0	6	43	69
RBKS_5758	132	38	2	74	5	4	9	10	75	7	103	3	45	5	43	5	10	2	7	83	53	7	3	4	2	124	57	134	246	291	197	34	45	74	81	64	116	2	81	248	46	3	125	128	3	2	5	82	2
RBL2_5761	760	685	258	335	29	183	575	513	102	704	525	388	522	225	336	530	256	391	166	378	155	92	137	154	171	515	464	929	880	1412	729	264	266	312	597	658	773	1003	530	601	503	851	809	718	20	115	68	558	449
RBM12_5762	171	71	4	104	7	74	89	31	49	45	49	100	187	4	97	46	5	38	5	73	3	42	7	95	5	49	69	130	257	287	100	158	2	50	210	78	3	7	97	212	99	2	219	213	72	114	3	137	113
RBM15B_5765	1	37	2	0	0	1	41	0	0	26	90	0	30	0	26	23	0	37	1	19	0	0	1	17	0	14	14	1	93	14	30	2	1	2	0	0	30	64	6	18	24	20	21	24	1	0	0	1	37
RBM19_5767	14	31	167	9	40	59	11	60	49	8	69	77	77	19	72	120	7	147	32	7	62	2	4	74	10	93	10	176	105	49	43	34	33	100	100	170	212	182	6	96	134	183	81	48	42	4	120	127	109
RBM34_5768	28	1	31	2	2	2	42	1	0	11	1	2	25	2	125	3	5	20	1	45	1	2	2	2	26	77	0	5	3	35	1	1	3	1	31	1	149	0	3	13	27	1	1	50	1	1	0	1	0
RBM6_5774	254	171	125	190	103	263	266	281	163	778	312	169	339	461	287	286	579	274	321	171	115	124	30	206	399	25	136	579	297	772	442	66	200	130	456	230	642	638	419	642	493	215	328	88	105	89	122	307	465
RBMX_5776	76	93	38	47	7	65	100	122	40	59	36	3	3	56	74	2	4	35	41	166	5	4	4	30	3	118	5	53	160	201	96	5	5	24	184	118	0	54	5	115	159	117	112	148	8	3	3	245	70
RBX1_5781	116	5	36	82	4	67	25	89	3	6	90	82	22	4	111	101	10	134	45	10	128	7	5	1	83	100	54	47	213	114	208	70	53	82	108	105	4	51	13	144	66	68	53	111	80	56	2	10	6
RECQL_5786	107	199	63	13	9	76	35	134	10	167	68	109	137	86	49	68	114	221	10	92	130	21	16	116	210	403	7	129	179	387	221	12	42	170	105	307	235	166	286	272	288	10	227	92	5	4	3	349	10
REEP5_5789	98	58	41	39	62	11	136	153	8	146	75	6	55	8	7	6	53	14	57	7	6	36	44	10	52	105	44	94	53	37	7	155	3	70	44	223	121	219	48	44	53	69	55	47	1	0	43	2	65
REG1A_5790	83	41	5	5	4	3	67	1	4	2	1	4	6	4	20	2	53	1	2	69	93	4	3	2	3	186	1	268	103	282	70	3	64	23	39	1	6	8	70	106	52	1	26	43	0	1	1	2	1
RER1_5799	99	41	1	4	4	106	29	6	44	85	7	81	7	229	84	5	86	2	7	153	55	9	45	45	30	52	61	188	133	184	91	4	95	60	134	164	217	122	89	161	229	44	120	50	15	61	7	71	20
RET_5800	1	1	0	0	44	0	0	1	0	0	0	0	0	37	0	0	0	0	0	0	0	0	0	2	0	0	0	0	0	0	0	1	6	0	1	4	0	0	0	0	38	0	1	2	0	0	0	0	0
RET_5801	0	0	1	1	0	0	0	0	39	2	0	1	1	22	0	1	2	0	0	2	0	1	0	1	1	1	37	0	47	0	39	0	0	3	1	0	0	0	0	0	46	0	1	0	0	1	0	34	43
RETSAT_5803	285	556	156	219	308	540	275	424	195	527	230	404	239	290	389	291	259	545	469	296	197	90	98	204	154	645	393	716	1184	982	502	126	458	266	729	1146	1413	1114	778	905	776	431	578	694	56	71	190	377	561
RFC2_5805	29	33	4	4	1	2	10	2	47	33	55	9	80	2	48	119	57	32	2	48	55	3	3	19	3	149	119	177	96	106	2	10	7	84	100	54	138	305	112	114	108	124	126	199	35	42	1	159	143
RFC3_5808	2	0	0	1	1	0	5	3	3	0	50	27	3	0	2	1	2	1	0	1	1	6	4	1	1	0	37	47	22	4	25	4	1	4	43	0	0	55	17	1	0	1	39	1	0	3	0	1	1
RFC4_5811	47	5	12	0	1	3	3	1	43	1	1	26	70	1	32	1	52	52	1	1	0	4	2	0	2	99	2	2	21	37	52	2	0	33	17	2	1	3	57	53	58	96	38	67	38	46	1	1	37
RFC5_5812	96	82	6	80	0	6	131	50	82	11	3	43	44	11	15	5	7	36	5	89	71	7	6	3	35	209	50	219	168	207	72	98	30	9	161	41	55	4	0	170	57	0	76	38	0	2	0	155	18
RFNG_5813	69	3	2	91	5	8	1	2	5	67	3	24	63	57	94	28	6	0	2	5	31	7	3	59	34	133	70	63	118	8	2	47	6	3	7	2	173	103	74	23	52	91	43	63	3	0	62	2	101
RFX5_5817	322	269	270	111	21	213	328	306	209	866	246	140	188	202	173	343	221	96	99	103	11	26	44	136	355	531	270	438	467	727	246	136	155	269	227	593	465	795	192	369	387	434	307	441	64	229	61	245	165
RGPD3_5823	270	89	122	102	44	12	455	82	17	52	83	123	102	159	352	13	19	122	56	99	115	20	10	121	18	346	199	592	393	782	451	34	137	199	421	120	61	108	198	497	399	9	363	656	83	130	7	138	145
RHOT2_5841	105	18	68	37	46	4	39	2	51	94	43	65	64	39	36	42	92	32	74	98	36	4	5	40	31	154	79	264	197	138	159	35	83	69	137	61	142	189	34	108	74	20	59	82	2	60	4	49	3
RHOXF1_5843	0	0	0	1	1	52	0	0	3	30	0	32	2	0	37	2	2	1	1	4	18	2	0	39	0	22	1	1	7	69	14	2	41	40	53	0	0	1	0	39	0	0	0	6	0	0	0	2	1
RIC8A_5846	80	27	3	53	2	4	63	26	135	41	113	34	50	3	137	56	108	2	4	10	55	5	3	3	2	34	83	116	209	59	28	45	2	114	40	50	95	198	11	67	0	119	7	76	4	9	44	72	58
RINT1_5857	2	2	43	1	2	1	1	4	4	48	1	59	59	2	3	2	0	34	1	63	41	3	5	1	3	79	2	5	32	2	46	2	3	20	3	32	82	44	40	14	2	39	47	39	0	1	0	0	3
RIPPLY3_5867	98	4	2	6	2	40	3	1	0	4	2	1	121	75	72	1	4	84	5	1	1	1	2	4	1	160	3	195	28	145	44	32	68	61	94	3	1	4	0	103	0	47	46	58	0	0	0	2	0
RIT1_5870	208	75	101	248	61	82	341	52	88	160	9	166	108	69	114	70	16	180	149	58	42	18	49	84	48	333	121	471	692	571	269	60	116	274	341	94	115	124	94	216	223	52	529	265	5	158	4	201	153
RLIM_5873	285	123	90	63	81	98	155	52	198	254	128	194	126	238	139	111	42	341	99	14	151	46	68	124	141	192	162	452	375	480	321	141	119	170	175	201	157	236	345	176	39	67	162	162	11	60	121	273	119
RNASEH2A_5875	284	45	54	90	10	150	80	73	120	111	76	104	86	53	31	5	21	69	8	117	78	51	76	9	54	331	99	268	361	365	191	48	5	198	159	107	125	148	6	162	221	48	220	231	4	127	65	180	54
RNF13_5882	31	28	3	4	1	1	6	24	2	6	3	50	4	4	45	0	4	3	3	60	3	5	2	4	3	142	46	107	133	214	203	2	31	6	12	53	3	83	1	35	70	0	147	71	0	2	1	6	5
RNF165_5884	9	3	0	0	0	0	49	2	0	0	1	0	1	2	0	2	0	0	0	38	52	1	0	2	0	1	0	35	39	1	6	0	0	1	14	1	0	2	0	44	0	0	34	0	0	3	0	1	1
RNF167_5885	165	90	226	270	134	146	132	235	102	187	173	48	304	166	129	200	63	187	150	257	204	150	110	92	131	478	139	644	474	680	269	117	71	207	164	482	681	423	91	395	368	306	204	418	69	104	57	208	628
RNF181_5886	5	3	2	1	38	31	2	33	1	1	0	4	2	6	41	50	4	2	45	3	2	5	2	3	110	2	0	46	83	76	48	6	50	0	2	1	2	3	2	53	2	1	65	50	0	57	0	1	2
RNH1_5893	221	95	266	74	5	233	273	64	96	103	190	65	98	110	189	74	131	41	54	21	97	21	60	142	169	165	87	249	224	285	78	20	114	111	154	345	372	186	232	140	92	327	178	198	35	4	5	97	156
RNMT_5894	154	69	80	6	15	37	219	253	130	66	175	60	96	91	79	238	63	146	41	98	65	53	14	56	200	73	74	292	190	151	121	39	96	130	70	451	205	353	131	214	366	69	191	223	5	4	68	14	102
RNPS1_5895	991	1005	379	506	245	380	511	834	594	1018	913	836	615	341	762	747	296	703	718	774	383	194	327	554	737	902	466	2246	1753	1396	934	497	518	859	1439	1426	2047	1918	767	1227	1302	853	1066	1036	58	317	380	569	1237
RPA2_5905	75	5	35	61	5	9	44	3	100	6	1	42	87	4	2	227	10	98	3	47	1	24	5	8	5	62	5	89	199	103	32	51	38	43	149	1	118	13	39	64	2	52	16	56	3	1	1	53	50
RPA3_5906	76	1	0	1	0	1	19	0	33	8	1	1	2	40	77	1	3	36	1	22	1	0	3	2	0	0	0	130	21	102	0	0	0	58	40	0	2	27	5	61	50	5	32	130	1	0	0	1	1
RPAP3_5909	274	293	126	239	35	133	292	242	151	432	58	239	225	160	190	30	275	293	73	192	115	73	26	245	92	216	308	544	610	503	435	149	188	197	488	346	733	454	582	512	556	208	477	196	13	19	10	173	279
RPF2_5910	5	53	86	83	5	2	4	75	49	6	61	38	61	7	49	15	56	2	4	37	3	5	53	26	0	105	1	2	189	108	6	1	56	31	40	3	59	114	69	164	2	3	99	24	38	0	2	3	8
RPIA_5911	70	47	2	0	0	3	7	0	1	2	0	2	0	25	1	5	0	0	1	23	0	0	2	0	0	1	0	52	3	55	25	0	0	2	2	0	0	0	0	34	0	0	96	1	1	0	0	1	1
RPL12_5915	1040	989	826	1022	404	1108	1435	1262	367	940	1110	641	870	698	946	983	874	1457	559	925	609	517	510	1059	736	1610	806	1925	1597	1684	1319	748	808	1175	934	1535	1288	2040	856	1446	1690	1261	1408	1680	140	390	505	755	1081
RPL13A_5916	135	87	154	71	30	9	255	221	100	119	226	100	179	60	172	74	188	10	150	96	102	9	77	92	137	112	230	208	301	155	231	136	147	134	215	132	288	332	237	160	226	251	129	254	4	121	9	184	252
RPL18_5920	1193	1579	1277	1000	451	1452	1730	1717	813	1504	1197	1327	1069	1015	2083	943	1873	1714	812	977	973	668	714	831	992	1701	1085	2919	2771	1831	1242	995	1002	1284	1145	3790	3166	3720	1953	1401	3763	2675	1291	2354	343	345	450	752	2213
RPL23_5924	458	596	321	470	134	671	701	654	280	700	333	438	364	503	641	432	509	425	247	362	294	135	150	150	195	547	470	833	740	579	680	350	480	373	380	896	1766	1671	838	596	1014	1128	737	972	130	143	59	287	797
RPL27_5929	210	147	180	146	162	55	136	201	17	213	282	181	193	176	135	170	169	244	53	173	171	71	58	111	150	307	153	244	248	363	179	126	122	278	317	359	216	183	192	154	505	262	161	137	25	11	55	139	179
RPL31_5934	95	21	69	45	7	108	6	33	3	50	154	29	4	43	1	7	92	15	72	51	46	5	4	35	111	8	111	36	49	15	77	76	126	63	16	58	100	160	87	3	112	19	27	70	15	61	0	1	78
RPL36_5938	445	421	608	256	37	324	305	578	242	471	191	329	331	444	760	287	398	523	521	298	274	155	81	302	384	753	394	700	658	559	591	250	508	274	381	931	905	892	643	569	561	658	543	551	82	77	153	581	749
RPL36A_5939	0	0	1	0	0	0	1	0	0	0	0	3	1	0	49	0	1	0	0	0	0	0	2	0	0	1	1	0	7	1	0	0	0	1	25	0	1	0	0	0	0	0	0	0	0	0	51	0	0
HNRNPH2_5940	150	195	207	30	146	243	162	134	13	130	79	108	193	146	235	136	23	45	136	96	50	20	128	193	66	197	98	365	342	528	321	60	50	146	216	437	273	471	256	361	400	178	284	437	6	7	43	141	275
RPL36A-HNRNPH2_5942	6	93	41	3	1	111	5	33	35	10	89	106	52	39	58	74	6	8	12	8	92	7	46	7	22	104	51	144	143	141	34	49	106	81	96	146	141	182	60	103	219	89	144	162	7	6	87	77	198
RPL39_5944	91	17	3	71	0	197	121	36	0	54	0	38	103	5	39	3	2	97	3	4	105	5	3	66	42	151	2	140	147	154	2	5	122	36	8	1	4	9	78	147	44	37	122	30	1	1	2	45	41
RPL39L_5945	0	0	53	3	2	0	0	1	0	0	0	0	1	2	0	0	0	63	1	46	0	2	3	1	0	85	0	176	31	151	32	1	0	25	100	1	2	0	1	43	49	0	36	1	0	1	0	15	0
RPL41_5951	103	107	209	54	125	125	138	122	102	167	74	178	190	122	221	125	201	13	19	233	116	10	95	74	44	431	13	115	335	400	147	185	168	153	188	322	383	276	348	371	709	257	328	217	4	88	6	59	270
RPL6_5953	372	533	158	244	390	244	272	295	168	440	451	355	365	258	634	229	400	523	345	387	95	123	301	239	346	492	134	1299	690	652	552	304	372	349	587	849	824	936	371	507	1204	352	272	313	17	97	86	356	562
RPL7A_5954	1173	1443	669	672	239	669	853	749	685	1340	631	943	919	737	1495	715	839	716	741	1124	554	230	595	612	497	1359	602	2456	1915	1341	1002	590	658	873	1227	2286	1592	2164	1268	1038	2166	968	835	1137	218	569	197	832	1119
RPL9_5956	2243	1344	1850	1377	665	1975	1882	1914	896	2266	1190	2136	1413	1000	2619	1958	2284	1868	791	852	880	282	474	1497	1354	1928	1323	4100	2721	2752	2118	1089	1475	1536	2059	4279	4325	5674	2984	2352	2183	3908	1630	2647	317	275	715	1639	1516
RPN1_5965	1222	1238	456	545	591	899	837	790	461	748	913	1251	893	759	998	659	694	793	472	512	312	536	478	525	784	1004	459	2210	1788	2242	881	382	613	611	1219	2093	2480	2983	1582	2116	1805	1629	1617	1424	181	493	120	890	1626
RPS12_5976	50	132	9	49	7	30	175	18	39	127	104	71	59	140	68	10	12	28	80	44	8	9	113	41	57	84	15	222	120	338	301	51	79	32	170	69	143	136	82	197	3	2	281	164	4	4	4	134	58
RPS15_5978	987	507	430	396	170	497	622	1120	315	1395	843	823	633	696	930	937	706	662	406	480	301	226	240	587	689	655	560	1614	1718	1111	944	475	496	641	769	1872	1792	2439	1131	983	1544	1266	755	1278	272	146	180	700	1017
RPS15A_5979	6	1	0	1	2	1	1	0	0	31	1	7	0	0	2	63	5	43	0	1	2	5	1	0	0	1	1	5	3	1	1	4	29	38	15	3	2	65	2	30	3	3	41	0	0	0	0	1	1
RPS2_5983	2118	1749	1738	1135	900	1364	1858	2061	1250	2838	2122	1473	1910	1765	3101	1678	1668	2039	1521	1642	1427	649	864	1253	1432	3576	1549	5931	5215	3306	2101	786	1740	2140	2661	3395	4172	4888	2530	2389	3169	2206	2072	2862	395	1319	635	1194	2384
RPS20_5987	118	86	6	113	60	6	82	50	4	5	87	6	36	2	114	90	8	109	93	37	57	67	61	41	6	354	52	353	338	361	61	80	126	111	163	114	34	2	74	162	74	59	145	171	17	6	59	58	0
RPS21_5988	148	188	229	69	108	239	204	540	211	483	279	244	210	281	578	335	232	361	216	146	138	99	160	147	225	215	196	285	371	307	199	192	202	195	247	614	794	1078	457	135	181	457	389	410	39	78	92	211	495
RPS27A_5998	144	107	74	78	126	92	50	103	170	69	143	146	201	17	294	71	15	445	106	77	159	22	53	205	46	414	133	290	703	730	268	70	150	220	354	269	110	17	51	607	384	83	618	212	47	72	8	140	15
RPS27L_6001	2	6	4	1	0	6	8	8	6	2	1	2	3	3	9	5	3	5	2	2	8	6	1	2	8	4	2	26	3	12	28	4	4	5	17	25	13	39	17	19	26	27	62	15	9	9	8	8	4
RPS28_6002	924	1166	725	670	370	743	539	1045	488	1753	1635	980	592	583	1297	803	841	838	311	522	373	302	626	376	986	1075	268	1459	1463	1137	502	768	560	904	978	1953	2374	3042	1449	758	1351	1312	686	812	155	225	229	745	1037
RPS4X_6009	4687	4710	3223	2885	1566	4007	4806	6373	2414	6593	5970	5325	5485	4847	9040	3922	4524	4714	2697	3260	2935	1217	1658	4451	3455	5633	3303	12740	10648	8382	6484	3780	5492	4779	5955	10612	9138	11678	7469	5627	12371	8230	6459	9934	1065	2146	1978	3285	5573
RPS4Y1_6010	161	88	44	50	40	2	5	9	6	1	3	57	6	0	4	78	6	2	1	3	57	11	8	3	7	331	98	48	26	67	4	33	32	21	138	245	48	101	117	190	89	117	5	3	2	5	116	59	37
RPS5_6011	216	508	391	445	103	581	807	607	337	623	729	327	434	303	567	293	682	816	573	372	523	315	127	473	488	610	454	872	988	1073	721	373	242	468	831	1560	1847	1689	729	921	1092	610	510	427	49	413	144	427	823
RPS6KA1_6015	112	139	6	43	51	51	8	1	6	6	1	13	62	5	184	42	40	1	4	47	4	1	3	0	0	43	3	276	314	250	112	3	2	98	67	45	56	56	92	139	57	57	249	182	1	44	4	174	2
RPS6KB2_6020	145	141	121	66	11	169	48	138	57	136	163	88	112	11	83	68	132	64	52	112	5	158	70	131	130	66	53	315	173	316	156	29	96	164	70	407	297	321	108	45	218	233	347	250	73	54	6	40	78
RPSA_6025	2465	1288	786	1006	381	877	1779	978	1006	1245	1247	1088	753	1282	2273	582	737	953	855	1315	1081	198	385	686	670	2933	1010	4301	3963	4220	2360	902	1422	1159	2225	2156	1842	1995	1476	2689	2296	921	2435	2362	143	626	193	870	1066
RPUSD1_6026	158	42	42	94	9	147	182	9	21	250	137	65	85	51	63	93	15	197	10	332	76	9	9	109	203	186	69	147	273	266	51	51	160	44	112	176	203	67	181	352	185	7	239	302	3	4	5	153	145
RRAGA_6028	294	380	222	339	254	345	285	273	233	274	339	150	192	89	576	206	140	265	251	493	131	64	62	113	279	477	269	379	569	801	367	250	202	340	379	713	551	828	570	636	395	634	344	376	13	58	64	266	380
RRM1_6031	52	109	35	5	5	107	48	91	0	90	67	23	133	2	41	7	46	27	153	90	40	46	9	72	33	108	207	113	133	101	88	63	40	56	72	126	142	387	6	54	129	35	76	48	24	12	4	68	167
RRM2_6034	140	69	41	101	44	103	195	31	93	5	7	21	58	45	187	12	28	61	78	219	45	22	9	95	56	298	53	590	347	697	205	100	175	141	194	100	5	55	73	432	105	9	208	425	2	53	1	192	5
RRP12_6035	43	59	49	84	3	162	110	44	54	47	36	64	85	5	29	74	70	154	2	87	4	12	35	12	45	93	79	190	215	257	39	56	32	118	217	235	81	84	120	117	81	53	132	98	3	0	50	61	91
RRP1B_6038	72	44	0	1	2	76	1	1	1	2	1	5	2	1	28	0	0	51	1	0	1	1	0	2	1	0	1	0	48	34	37	57	25	2	2	6	0	2	35	18	0	0	42	2	3	0	0	56	2
RRP8_6039	0	1	0	1	0	43	6	27	0	65	0	2	3	2	43	0	1	1	39	1	2	2	0	1	1	3	0	1	3	39	1	2	1	0	76	149	48	45	43	4	58	38	68	63	40	1	1	1	3
RRS1_6040	187	172	109	251	13	19	223	132	112	172	232	133	95	98	313	52	81	147	10	54	53	67	18	220	121	547	95	567	434	595	163	141	205	184	305	289	324	169	201	199	190	54	446	334	83	137	1	157	37
RSAD2_6043	155	68	10	277	5	5	221	10	79	10	81	104	48	102	76	7	4	42	3	23	58	9	4	57	51	231	58	231	263	150	102	7	103	141	91	55	62	4	86	216	9	3	89	43	1	46	1	107	5
RSRC2_6049	83	3	152	8	7	65	64	63	83	56	53	11	14	16	50	8	85	156	51	41	5	18	42	57	56	64	115	13	148	100	43	64	53	51	85	127	76	381	153	6	69	185	176	68	30	76	3	6	141
RSU1_6052	175	69	137	67	6	239	220	186	113	307	115	118	53	183	128	66	242	122	95	4	7	17	193	64	244	67	106	266	251	258	82	163	75	112	118	330	330	260	45	191	60	136	136	118	5	196	4	35	126
RTN4_6057	196	361	144	72	73	63	244	252	66	305	118	217	131	90	218	70	93	173	454	124	76	235	128	105	104	204	154	459	196	298	342	96	108	119	257	317	551	608	170	232	466	113	341	157	48	124	12	333	344
RUNX1_6059	1	1	0	0	0	0	1	47	0	0	0	0	0	0	0	0	0	0	0	0	0	0	0	0	1	1	0	0	21	0	0	0	0	0	1	0	3	55	1	0	0	0	0	0	0	0	1	1	0
RUNX1_6060	226	0	3	6	2	52	59	35	57	9	2	52	50	44	43	2	57	26	4	44	3	9	7	61	37	255	56	136	201	127	37	3	50	86	164	7	55	93	71	192	44	109	89	88	2	5	4	18	127
RUVBL1_6065	225	135	77	9	63	76	114	34	4	118	137	102	56	64	171	17	24	81	37	172	97	12	8	43	102	348	10	368	383	248	212	20	4	133	154	280	124	86	33	356	185	129	109	46	6	6	7	140	3
RYK_6076	181	174	58	13	37	212	107	111	137	84	180	67	128	11	155	139	174	111	124	145	9	14	12	50	112	165	98	164	315	283	329	16	157	133	275	154	250	162	250	375	262	149	56	187	6	39	88	146	117
S100A4_6083	179	259	201	18	63	60	171	47	17	262	180	117	135	128	153	81	141	20	111	173	64	70	57	20	188	249	102	503	282	208	169	111	152	110	272	119	170	430	110	112	109	130	432	150	41	9	61	6	102
S1PR4_6093	29	28	3	20	1	47	2	43	1	172	71	1	35	100	1	3	1	0	0	3	27	0	0	0	60	33	3	119	35	67	3	3	31	72	90	49	4	95	69	48	60	4	26	46	1	2	3	54	51
S1PR5_6094	20	0	0	0	0	0	0	0	1	3	2	0	0	0	0	0	2	0	0	56	20	1	0	0	0	0	0	0	0	0	0	0	2	0	0	0	1	0	0	0	0	0	0	0	0	0	0	0	0
SAAL1_6097	10	4	4	65	1	2	53	37	47	5	0	3	3	4	76	2	3	84	0	61	13	3	1	1	36	11	1	110	61	62	68	4	2	17	95	7	4	86	30	6	32	2	35	22	1	5	0	55	4
SACM1L_6098	194	468	168	299	73	303	259	223	138	532	133	350	220	151	220	336	128	333	95	372	146	94	76	113	226	351	257	828	586	805	352	256	219	404	574	524	570	441	588	733	373	578	572	492	44	144	15	181	417
SASS6_6100	17	60	1	3	0	69	9	47	36	52	11	7	2	3	67	54	13	42	4	19	3	7	4	3	84	104	0	173	83	86	78	5	4	9	45	65	116	154	38	103	58	6	3	85	0	3	1	0	29
SATB1_6106	7	99	45	9	9	41	151	78	7	85	71	39	3	14	45	47	8	133	39	8	181	11	46	5	97	2	36	216	292	108	120	94	44	51	139	115	7	207	139	82	190	85	6	91	2	101	6	4	47
SCAF11_6115	841	643	422	341	324	691	477	657	473	1169	444	710	373	332	665	624	743	536	311	303	420	169	310	396	664	1055	385	1303	817	1174	576	521	458	491	825	1794	1226	1714	794	1130	682	874	933	1117	106	220	145	224	1031
SCAND1_6116	34	0	27	4	41	2	70	75	3	0	43	29	22	4	80	3	5	4	5	39	45	3	2	2	4	102	5	8	69	158	24	2	15	43	36	40	3	79	2	33	42	36	155	84	1	43	1	68	1
SCARB1_6117	51	2	2	52	2	5	121	2	4	44	1	8	6	33	71	51	2	1	1	38	49	2	4	3	79	66	58	53	79	39	151	56	4	71	100	88	129	1	71	238	5	51	131	90	0	0	35	2	46
SCCPDH_6120	35	78	46	2	3	1	11	28	35	105	3	74	40	176	1	7	50	41	8	6	1	4	10	8	5	44	45	49	31	2	3	79	38	7	26	5	61	5	31	21	1	3	5	103	1	2	60	53	1
SCNM1_6142	137	102	39	53	11	75	102	228	213	86	51	42	101	126	259	82	8	84	43	195	115	11	39	81	6	371	50	234	234	290	214	219	7	228	145	243	47	56	301	282	388	36	299	350	6	55	7	31	51
SCNN1G_6143	0	41	0	0	0	0	0	0	2	0	3	2	1	62	1	0	2	0	1	1	1	3	2	0	1	71	1	92	17	24	54	1	1	1	2	0	1	0	3	45	1	0	8	1	0	0	0	0	0
SCO1_6146	21	64	115	6	7	238	105	39	22	78	78	134	12	7	208	8	57	111	13	212	12	21	14	10	177	152	110	381	180	314	63	76	161	106	193	333	227	147	179	141	272	44	183	136	1	5	66	5	226
SCO2_6147	24	83	57	55	2	79	168	1	57	140	5	84	1	45	1	25	1	5	1	86	31	1	41	1	2	56	38	63	58	221	34	41	53	5	22	1	0	1	50	17	34	2	60	44	1	1	4	1	1
SCO2_6148	0	1	0	0	0	0	0	0	0	0	0	0	61	2	1	0	43	0	0	0	0	1	0	0	0	1	0	1	0	0	0	0	0	1	1	0	0	0	0	11	2	0	0	34	0	0	0	0	0
SCP2_6152	240	190	167	63	123	133	89	183	98	78	260	148	294	49	38	16	425	96	126	115	103	74	65	21	51	421	146	126	366	373	247	138	180	133	212	135	168	457	121	289	51	124	412	284	3	110	196	94	283
SCRN1_6155	90	47	2	2	4	88	4	78	24	64	113	10	39	86	187	50	160	5	44	34	6	5	50	39	115	46	2	125	88	247	84	99	49	78	119	56	114	76	59	15	162	2	78	3	2	4	69	10	6
SCYL2_6156	84	151	92	110	87	279	35	231	60	318	0	83	10	50	176	161	151	145	156	138	89	37	12	122	142	350	16	280	357	311	214	125	101	73	202	424	204	561	240	205	245	202	155	285	7	8	115	12	404
SCYL3_6157	110	77	96	41	67	41	126	125	13	104	47	10	37	8	8	24	49	92	35	82	107	55	7	104	5	48	137	116	186	183	196	62	47	61	77	148	81	242	108	83	282	268	123	33	40	3	75	196	287
SDC1_6160	1218	923	800	442	272	902	589	826	268	1231	1648	795	1174	410	776	485	886	918	928	351	485	437	423	586	450	856	556	2257	2046	1264	921	603	717	454	1205	2363	2439	2974	1433	1452	1881	1381	1604	1223	110	254	399	498	1635
CAVIN2_6177	115	7	41	22	3	0	117	6	62	53	20	37	1	4	117	1	51	5	3	75	13	4	50	1	32	14	1	182	30	199	89	92	2	3	51	12	44	2	162	145	220	0	28	81	3	1	1	3	2
SEC14L1_6182	5	44	4	7	6	117	135	170	74	201	46	70	171	97	155	6	124	89	26	251	70	16	9	44	146	191	53	154	203	331	175	99	59	131	122	212	187	106	171	109	143	132	120	107	47	4	7	52	76
SEC16A_6185	147	16	30	89	7	106	65	148	170	418	175	56	4	17	187	8	16	32	61	127	62	15	100	52	104	136	49	378	235	219	162	11	62	168	122	176	301	460	123	38	106	159	209	283	44	52	2	7	178
SEC24A_6186	2	4	0	0	1	0	2	3	0	38	0	1	0	0	0	0	1	0	0	1	0	2	1	0	41	0	0	46	1	2	0	1	0	4	2	1	1	1	36	0	0	0	0	0	0	0	0	1	38
SEC24B_6189	58	121	59	20	14	11	173	20	155	135	55	143	188	66	116	106	121	62	132	102	15	15	54	106	67	152	51	382	306	328	238	85	158	197	243	90	184	171	269	492	303	224	362	324	9	7	7	153	14
SEC61A1_6192	136	4	256	100	57	64	120	56	81	10	72	79	38	88	204	90	12	49	9	130	63	10	7	88	103	263	122	142	405	396	431	100	61	134	309	121	96	101	288	280	136	32	321	156	3	7	7	217	66
SEC61G_6193	413	317	165	235	117	175	347	221	181	407	61	323	408	162	322	169	304	149	205	171	77	119	82	181	341	492	83	938	490	861	388	143	167	354	366	635	454	845	311	647	258	293	394	585	29	148	52	403	265
SEH1L_6194	150	6	7	196	66	138	110	4	9	14	60	41	61	88	51	57	13	53	52	94	55	12	4	56	5	180	75	402	347	225	76	140	36	128	168	15	11	7	90	238	100	4	250	269	35	62	2	160	56
SELENOK_6203	162	55	137	9	3	152	123	164	115	106	50	57	120	46	34	8	51	18	32	55	77	58	29	48	14	161	109	281	102	187	225	72	6	145	113	134	174	120	95	444	182	88	167	141	30	7	58	45	137
SELENOT_6212	53	106	10	207	60	8	119	46	52	18	38	53	57	11	101	50	10	103	8	96	74	44	13	13	8	98	190	461	402	663	117	98	39	116	374	11	9	88	191	303	250	4	380	273	4	1	4	130	53
SEMA3G_6214	69	3	3	74	3	71	94	24	40	4	72	30	109	56	6	7	45	106	5	49	1	3	3	2	47	120	4	111	148	64	97	28	43	72	122	171	56	108	17	117	107	1	37	2	2	0	1	56	2
SENP6_6219	132	25	204	15	63	65	235	183	185	166	239	170	154	57	112	111	146	150	121	152	95	25	26	179	171	90	58	233	320	208	165	166	86	132	153	263	610	385	182	348	219	96	96	397	8	45	12	180	141
SELENOF_6221	501	529	194	176	234	395	241	285	161	579	397	255	295	257	436	342	284	414	221	239	181	63	111	84	227	432	181	668	797	663	292	301	373	267	494	620	597	521	342	814	722	384	573	430	47	137	200	422	497
SEPTIN2_6222	108	44	1	55	1	2	63	40	37	1	77	107	29	48	85	3	79	69	47	58	3	4	3	58	30	97	0	112	142	112	37	3	5	76	63	130	13	62	41	79	96	44	54	53	39	1	3	52	30
SELENOF_6224	216	177	98	50	164	116	163	110	90	33	44	174	118	105	198	9	110	139	233	111	61	10	50	50	149	300	49	385	95	252	117	149	4	76	235	210	229	396	227	230	290	113	199	55	4	10	83	223	156
SEPTIN5_6225	70	2	0	2	0	3	0	45	61	1	1	0	3	0	0	1	28	2	0	0	0	0	0	1	0	21	0	0	1	1	0	1	0	1	3	1	36	0	0	31	32	0	76	33	38	1	2	2	0
SERPINA1_6246	10	0	1	0	0	0	13	0	0	16	0	6	41	1	1	0	23	36	0	1	0	13	1	0	0	0	0	16	14	0	0	18	0	12	3	3	0	4	0	0	5	4	54	1	1	2	0	0	1
SERPINE1_6253	126	53	47	4	50	5	125	6	112	58	48	45	83	7	125	10	46	94	48	155	39	26	8	154	65	97	4	263	256	279	161	19	41	38	292	119	58	60	69	214	40	4	115	124	36	32	1	152	61
SESN1_6261	51	1	1	55	2	47	0	35	47	134	40	32	1	42	0	1	0	37	13	74	57	1	0	4	3	3	9	137	40	3	41	2	1	3	18	41	52	1	2	88	109	2	16	2	1	3	48	32	24
SETD1B_6264	258	208	198	92	48	209	252	343	125	463	76	348	155	100	328	227	201	161	152	201	180	52	113	262	138	525	24	928	696	503	314	246	185	256	446	444	568	745	321	407	271	208	427	510	47	232	5	139	192
SETD5_6265	102	73	171	218	55	139	284	212	69	354	121	142	182	101	81	103	128	142	120	44	51	8	48	62	5	491	98	374	235	388	141	97	89	47	49	96	143	269	101	147	313	54	274	166	31	101	4	154	315
SF3B1_6268	146	164	6	72	8	108	28	164	6	131	44	95	107	73	93	104	237	28	85	9	42	14	12	48	93	210	173	286	182	245	102	55	55	38	81	226	293	407	109	138	235	48	91	88	2	5	5	8	111
SFN_6269	136	92	46	10	13	346	153	77	116	128	136	74	12	12	119	221	36	55	128	239	68	22	8	132	133	98	47	285	198	299	50	9	9	88	52	182	102	263	47	213	67	4	179	271	5	3	5	172	4
SGCB_6277	129	69	3	3	0	3	35	86	4	6	5	40	55	91	33	34	6	48	39	28	5	5	6	30	2	76	7	20	124	347	57	0	3	49	128	3	58	87	62	159	6	4	115	216	5	1	2	53	25
SGK1_6282	41	91	45	31	8	63	7	31	64	94	59	61	13	119	67	44	11	122	9	73	4	41	5	25	39	77	81	136	252	251	168	49	119	189	252	106	239	240	153	111	110	104	203	185	48	8	3	246	220
SGK2_6283	1	1	0	36	0	2	25	1	0	0	0	1	0	1	26	3	166	1	71	5	29	88	0	47	1	1	2	3	23	21	1	3	0	33	2	1	132	0	3	0	49	1	0	41	0	2	1	1	104
SGK3_6285	1	2	1	105	0	2	46	0	5	2	51	29	10	3	34	1	2	1	2	1	33	0	33	1	1	39	4	1	69	85	41	0	41	24	20	42	54	0	3	16	19	1	0	0	0	0	60	27	2
SGO2_6289	27	3	3	46	3	58	39	1	2	1	1	2	4	50	1	2	4	1	0	2	1	4	3	2	2	1	48	1	31	13	76	45	3	49	19	55	0	1	1	39	4	0	1	4	0	63	0	3	4
SH3BP5_6291	86	0	1	6	48	26	68	48	56	52	42	6	5	1	13	2	7	17	49	140	51	4	50	6	85	296	8	327	116	271	68	5	50	106	64	109	3	5	66	139	206	129	114	51	6	5	0	73	19
SH3KBP1_6296	44	95	147	69	10	47	88	149	88	123	197	32	187	137	84	56	119	255	141	13	66	43	18	19	129	104	6	399	86	134	44	24	17	88	84	379	278	248	102	84	138	133	112	121	3	4	6	43	187
SHC1_6301	254	127	174	93	106	123	202	129	95	313	145	104	200	132	186	218	19	99	10	212	60	14	110	70	68	364	156	157	379	406	360	54	62	188	199	176	224	80	195	190	100	31	218	187	27	59	8	105	81
SHCBP1_6304	323	86	137	86	60	15	221	138	53	180	192	207	234	91	155	224	164	143	99	162	53	13	108	55	41	461	252	443	466	439	177	60	13	157	160	49	362	333	162	395	193	237	471	458	4	29	6	175	347
SHMT2_6311	5	2	39	2	5	113	1	62	2	2	3	64	5	3	84	11	5	1	36	40	42	35	4	1	26	136	4	190	207	153	82	8	4	3	99	1	65	144	119	109	76	0	19	113	1	58	1	29	41
SIAH2_6313	153	44	71	7	54	78	78	32	31	6	101	13	11	65	37	8	13	4	3	51	38	6	4	6	49	190	31	291	184	255	29	57	39	147	87	102	49	0	46	245	41	34	81	140	1	1	4	3	32
SIGLEC5_6314	33	14	3	3	2	2	32	1	1	57	40	0	2	1	3	5	0	2	4	118	0	1	0	2	0	18	2	1	140	65	51	1	0	2	27	0	1	3	76	32	0	1	23	2	1	58	0	2	0
SIGLEC9_6315	0	0	0	0	0	0	0	0	0	0	0	0	0	0	0	0	0	0	0	0	0	0	0	0	0	0	0	0	0	0	0	0	0	0	0	1	0	1	0	0	0	0	0	0	0	0	0	0	0
SIGMAR1_6316	121	76	210	186	7	200	118	269	86	216	179	124	236	122	246	214	133	115	69	15	194	107	41	8	189	201	72	80	297	166	160	77	51	69	112	314	391	189	177	324	188	109	83	156	9	62	67	77	185
SIL1_6317	1	2	2	4	2	54	39	4	8	5	1	24	5	26	39	1	7	4	2	23	2	4	4	0	63	85	4	153	174	146	73	6	3	89	85	3	45	135	6	136	31	2	9	81	3	4	1	48	160
SIRT3_6320	141	1	123	11	5	57	6	39	36	2	6	82	43	24	77	5	8	51	116	41	14	4	2	7	2	107	3	212	177	137	121	43	151	31	71	54	57	5	87	142	208	102	100	244	42	2	2	139	85
SIX5_6322	38	48	48	1	4	42	74	2	3	5	102	66	4	1	122	6	8	1	45	95	89	5	0	3	2	102	48	65	81	101	11	77	35	5	69	61	5	2	86	41	0	2	47	68	47	2	0	112	2
SKIV2L_6323	35	4	3	7	2	1	26	74	4	2	48	31	96	101	71	9	114	47	4	40	70	4	55	2	0	41	49	211	64	183	99	7	5	2	27	94	64	47	1	65	112	1	41	46	0	2	1	53	42
SKP2_6327	112	214	57	5	108	4	32	3	7	10	53	116	13	103	37	8	69	81	49	113	81	31	44	102	5	149	2	69	39	226	185	56	160	142	196	5	55	32	79	210	4	84	173	98	3	61	3	58	64
SLC10A7_6332	381	196	300	150	58	169	227	92	57	247	214	179	272	123	444	181	234	444	123	133	243	61	22	10	85	251	153	461	473	403	311	61	69	358	361	461	303	283	169	338	246	280	270	485	48	65	86	200	339
SLC11A2_6335	152	156	127	134	77	312	137	321	245	85	98	247	265	83	122	100	26	195	164	227	271	93	229	155	159	282	140	279	255	443	211	66	250	156	310	288	382	676	138	442	438	546	286	506	39	204	15	155	386
SLC15A1_6340	72	51	151	4	4	178	7	49	6	137	2	15	45	71	2	5	57	46	3	14	51	8	3	4	4	109	67	374	155	75	33	6	6	30	167	199	100	4	19	143	149	169	202	67	2	7	1	8	181
SLC16A5_6341	124	67	89	5	8	45	86	74	84	7	56	41	30	36	8	9	96	38	10	82	48	6	56	86	33	150	34	176	294	280	185	48	70	85	87	124	60	79	108	142	45	85	141	290	45	1	35	6	105
SLC16A7_6342	268	187	121	207	21	134	196	104	94	6	100	138	56	60	226	5	10	91	58	251	149	48	10	200	88	126	6	459	313	785	247	64	75	305	171	139	57	7	171	378	213	47	377	138	2	173	4	193	176
SLC1A4_6371	159	84	8	14	11	229	398	61	8	115	94	114	184	96	371	291	105	236	109	112	93	19	22	80	48	23	18	54	329	231	44	80	251	140	138	364	268	237	28	237	370	80	99	114	80	63	83	163	186
SLC22A12_6376	36	30	2	3	0	59	135	1	111	3	2	62	16	5	79	4	5	0	3	77	2	2	0	43	77	118	3	140	236	109	71	2	86	45	77	1	0	0	0	68	7	1	44	88	1	3	1	60	6
SLC22A5_6383	99	73	111	108	95	79	350	132	60	103	26	33	151	14	217	54	89	109	47	56	126	10	8	8	174	296	146	366	177	316	120	6	41	68	165	52	109	115	3	117	177	51	94	93	4	111	3	142	192
SLC22A6_6384	106	34	1	4	0	2	56	3	14	2	1	28	85	78	79	3	4	1	50	47	6	6	3	2	2	198	3	105	95	31	175	4	2	51	115	4	66	5	95	126	3	38	109	142	1	34	0	2	3
SLC25A10_6388	1	2	0	0	0	0	1	1	0	60	2	0	1	0	0	0	1	0	0	1	0	0	0	0	0	0	0	0	12	0	0	0	31	6	50	48	49	2	2	0	0	45	46	0	0	1	0	1	1
SLC25A11_6391	637	736	552	383	242	270	370	940	168	495	904	437	831	416	814	572	247	466	552	548	299	303	495	464	602	695	657	1258	1452	1153	600	557	332	486	480	1398	1598	1737	684	819	1547	1421	623	741	103	293	332	434	1566
SLC25A13_6394	430	126	152	58	16	63	174	77	110	104	96	142	40	144	216	125	170	118	243	96	63	24	16	137	85	378	109	405	387	699	232	36	65	199	328	188	120	161	126	253	138	143	379	71	3	94	3	197	51
SLC25A14_6397	196	100	48	7	10	71	112	8	78	98	71	94	76	55	134	75	11	54	4	170	53	6	5	6	8	236	44	556	313	469	244	7	57	82	176	70	6	8	76	233	3	3	483	278	7	70	5	64	80
SLC25A32_6403	59	165	100	128	12	76	18	108	6	181	139	96	107	8	57	82	127	149	50	71	10	21	11	14	132	244	138	159	221	262	109	58	48	19	89	292	158	184	155	173	290	3	45	89	6	5	67	5	9
SLC25A4_6406	245	242	20	140	18	62	135	185	40	19	50	331	69	81	200	13	191	206	101	195	90	41	79	54	151	251	180	151	378	521	172	27	98	146	247	172	235	327	173	531	206	192	220	518	6	64	15	86	30
SLC25A40_6409	343	63	104	80	13	34	443	167	72	161	94	84	162	149	88	101	108	11	91	197	394	20	170	128	15	549	136	290	788	610	338	91	115	221	361	226	367	176	238	533	153	94	218	312	47	114	6	183	10
SLC25A46_6412	105	57	81	10	4	108	85	100	31	6	49	53	40	59	93	34	7	5	2	25	37	7	6	63	61	57	6	270	263	342	199	110	95	109	42	80	148	82	17	160	32	3	196	131	41	2	41	64	39
SLC27A2_6426	0	18	0	1	2	41	1	0	1	31	1	2	1	1	0	0	2	35	43	0	0	1	30	3	2	77	1	1	23	34	0	1	1	2	0	0	36	18	2	20	82	35	2	0	23	0	1	2	0
SLC27A3_6427	7	90	57	114	4	54	113	50	68	44	2	83	8	78	137	11	6	49	46	147	105	9	55	4	3	195	106	179	200	289	46	54	84	66	131	45	72	118	114	140	198	68	172	144	36	127	269	9	7
SLC27A5_6429	45	39	2	14	4	58	68	84	16	38	61	3	30	5	44	20	17	47	3	21	1	4	3	2	3	43	1	49	83	121	44	5	55	48	81	87	60	0	2	59	48	4	22	1	0	2	1	50	8
SLC28A1_6430	0	0	0	0	0	0	0	0	0	0	0	0	0	0	0	0	0	0	0	0	0	0	0	0	0	0	0	0	0	0	0	0	0	0	0	0	0	0	0	0	0	0	0	0	0	0	0	0	0
SLC2A10_6436	368	48	69	133	113	49	110	100	283	159	59	141	77	188	344	57	144	162	41	213	11	66	16	101	131	255	135	500	791	556	490	17	86	208	238	209	56	53	221	386	105	47	581	271	30	81	5	224	249
SLC2A2_6439	258	41	78	30	1	40	29	4	8	34	3	64	55	34	65	6	3	18	1	4	76	35	6	73	2	39	30	153	90	298	71	3	4	71	74	87	2	1	16	172	44	68	93	46	36	9	48	40	4
SLC2A3_6444	351	58	216	120	20	108	146	177	315	263	248	177	194	218	85	21	84	201	25	490	78	95	25	20	169	559	206	458	376	699	232	129	191	353	443	396	62	41	103	559	233	260	475	389	18	224	85	302	366
SLC2A6_6447	2	0	1	1	1	2	132	25	1	30	18	2	43	3	29	1	3	0	1	46	3	3	45	32	46	160	1	44	104	56	125	5	37	3	117	1	1	2	3	199	50	54	138	59	27	0	1	5	1
SLC30A7_6456	973	365	600	393	268	596	614	657	365	618	550	513	499	247	694	486	206	323	136	601	303	133	209	509	293	715	228	1494	1256	2168	675	280	257	480	802	688	1285	1060	779	1015	1277	887	756	537	142	189	192	512	647
SLC30A9_6457	429	576	136	620	261	710	334	627	301	303	406	513	357	205	571	193	197	591	395	425	319	144	149	240	413	519	389	735	755	838	659	253	242	449	631	1207	1159	1097	539	657	1441	737	859	1034	123	283	90	270	760
SLC32A1_6458	5	4	96	47	1	3	52	2	3	6	1	0	2	19	13	1	2	63	1	16	2	1	1	47	2	197	1	30	113	68	65	1	36	51	26	1	59	1	4	13	2	1	0	69	1	4	0	58	54
SLC33A1_6462	170	348	188	68	100	8	185	264	117	147	86	182	155	9	151	8	14	117	5	126	127	10	50	160	87	203	46	499	232	870	150	49	104	121	336	115	40	78	5	175	200	44	265	144	4	133	43	5	135
SLC35A1_6463	121	120	41	4	7	51	3	17	1	4	20	122	59	134	57	8	218	56	1	5	2	54	6	52	123	161	6	2	6	58	47	105	49	43	49	107	2	0	43	65	2	90	98	4	1	87	4	121	60
SLC35A3_6466	188	200	7	55	62	7	237	51	5	130	30	53	59	69	56	140	61	42	116	40	86	11	9	11	33	59	5	175	53	131	36	8	7	109	99	88	55	139	19	107	4	103	195	43	3	62	7	5	72
SLC35A4_6467	112	57	4	14	58	121	68	118	49	141	78	58	45	44	144	10	64	93	11	162	3	15	13	7	44	168	9	273	255	233	44	7	120	31	138	80	137	129	119	204	218	58	165	69	0	113	59	69	205
SLC35A5_6470	228	140	80	179	116	127	176	184	185	210	65	238	222	101	161	138	48	215	102	76	180	32	31	115	228	130	121	383	148	383	86	76	140	127	355	307	297	786	362	455	336	284	325	323	7	20	19	240	372
SLC35B1_6471	40	29	34	1	1	1	60	5	2	92	46	108	56	6	7	53	58	50	3	52	95	6	4	3	78	168	49	186	115	114	22	4	33	7	5	16	4	42	5	108	88	2	35	48	2	2	2	42	7
SLC35F2_6477	28	19	40	25	44	105	42	1	36	5	20	5	6	1	35	3	2	36	1	76	43	2	3	1	0	33	3	72	20	168	70	5	5	84	87	152	54	53	150	101	25	4	48	43	2	1	1	1	2
SLC37A4_6478	67	0	21	25	0	67	3	0	2	3	2	38	0	63	3	1	1	42	0	70	1	1	1	54	4	39	1	130	116	133	27	0	20	118	3	46	49	1	3	36	1	2	43	123	1	2	0	1	0
SLC38A2_6479	20	117	27	148	5	5	247	170	37	53	94	43	88	145	92	53	40	4	4	49	7	9	7	4	5	60	157	103	111	125	81	91	98	64	51	67	105	129	116	83	65	203	128	161	28	3	3	151	112
SLC39A6_6486	85	52	12	12	42	72	65	214	76	12	62	57	78	21	118	140	83	101	18	17	43	54	12	99	60	62	10	153	143	196	13	21	89	116	111	63	308	151	151	208	243	84	56	128	3	63	59	58	101
SLC4A5_6496	1	0	1	1	0	0	0	0	32	0	0	0	1	1	1	0	0	0	0	1	0	0	0	0	0	1	1	0	28	1	0	0	0	25	0	63	1	36	34	1	0	0	45	0	0	0	0	0	0
SLC52A2_6497	124	109	6	13	16	2	5	32	81	6	5	27	47	86	9	5	5	14	60	47	47	34	56	9	77	204	53	298	158	263	0	43	45	5	91	149	48	48	53	125	3	71	147	97	32	50	1	4	3
SLC5A6_6501	22	23	1	1	2	2	106	54	0	1	20	3	2	1	1	1	1	0	0	1	0	2	1	1	0	21	23	36	13	6	0	1	0	0	20	0	0	0	0	30	1	0	0	36	0	1	0	0	12
SLC5A7_6504	267	247	103	47	9	15	265	55	100	15	9	207	102	137	143	15	43	103	11	13	127	34	10	228	8	390	245	717	410	753	206	54	202	112	415	102	28	35	63	322	117	24	460	378	48	11	5	87	51
SLC6A19_6515	0	0	0	0	0	0	0	0	0	0	0	2	0	0	0	1	0	0	0	0	0	0	1	0	0	0	1	1	21	0	0	0	0	17	34	1	58	0	1	0	22	0	0	0	1	0	0	0	0
SLC6A3_6518	183	2	3	9	6	44	287	8	46	1	38	160	6	13	124	6	48	74	7	89	84	5	47	34	3	285	85	541	445	595	205	50	145	123	300	65	53	46	53	346	13	4	118	97	1	164	2	117	85
SLC6A8_6522	115	234	89	263	27	74	241	107	352	93	87	139	127	164	152	228	22	285	123	143	177	15	61	88	13	380	10	403	470	354	227	114	45	322	89	436	495	585	168	275	171	39	228	307	51	64	158	42	70
SLC9A2_6528	39	0	55	12	2	60	39	1	3	1	2	1	2	1	44	2	1	0	52	2	1	5	2	2	2	67	1	159	88	0	119	44	2	9	6	0	2	0	1	81	1	2	35	34	2	1	0	2	1
SLC9A6_6532	35	82	6	54	2	46	11	97	5	42	56	61	147	28	49	10	13	167	123	8	14	5	26	25	4	7	9	92	97	187	41	57	7	60	112	241	217	361	15	53	115	43	10	110	1	4	8	75	17
SLCO2B1_6541	92	161	289	18	47	96	72	122	103	744	175	84	70	45	108	103	157	24	61	20	54	59	23	25	215	31	16	819	209	418	102	70	67	57	202	73	598	203	93	218	449	265	110	86	7	11	6	10	139
SLCO5A1_6542	24	7	3	97	2	4	77	3	6	5	52	3	4	68	177	7	3	4	6	65	40	3	50	42	41	168	7	170	88	168	133	58	7	56	43	145	4	1	10	137	115	50	100	63	2	0	2	15	3
SLIT2_6545	416	450	233	156	49	126	369	196	132	277	372	299	141	221	70	120	212	60	12	194	109	47	61	178	188	321	69	544	397	804	509	116	147	86	294	477	553	307	427	372	848	555	392	519	152	221	34	172	168
SLITRK5_6548	43	91	40	8	4	65	211	13	100	8	50	244	75	65	118	54	113	11	32	129	4	4	20	54	60	105	83	246	428	476	308	7	1	148	231	75	9	10	48	191	316	87	494	54	3	67	128	180	66
SLK_6551	142	101	187	17	113	49	60	64	101	164	137	185	80	60	63	158	86	146	150	115	53	41	80	72	115	126	66	142	292	276	47	79	40	108	195	365	243	162	345	284	162	203	102	179	8	7	6	151	179
PRELID3B_6554	317	218	178	24	69	288	220	92	154	380	103	364	230	172	318	196	215	201	23	220	134	78	65	74	54	280	114	520	426	539	340	147	179	184	315	490	330	595	266	317	157	157	444	334	43	84	118	295	307
SMAD1_6558	4	38	37	2	81	55	2	43	27	55	2	2	0	3	120	1	5	43	47	48	31	2	2	4	3	71	53	131	138	144	90	1	3	65	8	47	1	56	88	48	1	78	28	55	20	8	1	86	1
SMAD3_6562	198	272	136	192	14	25	386	98	254	337	375	167	129	146	172	183	151	104	87	311	105	102	207	94	152	420	206	877	609	784	210	172	140	132	253	668	444	323	205	428	777	396	320	293	32	92	4	213	107
SMAD4_6563	20	115	83	1	119	55	53	3	54	39	7	64	8	43	43	53	110	67	4	107	122	6	130	26	24	192	151	116	97	189	183	86	82	121	138	140	261	88	12	142	301	41	187	42	30	6	3	2	91
SMAD5_6566	999	836	376	365	227	626	632	520	671	1036	622	630	461	427	918	946	665	846	423	812	271	234	228	329	625	482	471	2387	1638	1500	714	484	555	415	1065	1052	2569	1854	1617	1302	398	667	1287	1541	228	226	65	463	801
SMAGP_6567	39	54	58	47	2	2	2	44	33	20	1	28	3	42	3	96	1	0	52	56	1	3	2	2	2	3	1	209	45	2	32	49	1	10	9	64	164	69	49	66	131	1	46	14	1	1	0	14	3
SMAP1_6570	9	34	6	6	7	81	18	100	32	10	46	52	95	177	46	7	57	7	41	98	33	9	8	15	43	266	52	162	246	362	86	7	41	35	164	148	66	3	3	191	74	61	266	279	18	63	3	187	7
SMARCA4_6573	83	132	140	11	12	14	306	44	79	161	94	130	69	164	4	101	118	141	106	47	65	52	18	89	102	163	39	319	184	137	60	15	103	86	148	540	324	566	204	67	155	130	128	77	35	137	71	11	38
SMARCC1_6575	72	55	13	43	6	165	173	204	81	102	135	98	123	55	152	221	68	81	73	160	160	17	8	85	111	319	84	421	290	448	206	124	71	184	299	176	142	170	218	316	181	171	276	167	69	61	74	39	61
SMARCD2_6579	3	2	121	4	2	0	65	4	2	6	2	23	38	6	40	6	5	45	3	30	51	2	3	54	52	22	6	52	61	40	41	17	0	0	92	39	99	0	122	56	230	2	63	3	4	1	1	98	11
SMC1A_6580	52	44	104	57	12	130	58	89	13	173	5	77	31	114	233	31	32	7	7	82	44	8	6	8	55	23	129	69	142	360	129	68	3	103	98	240	300	244	117	136	292	59	44	198	3	64	5	75	65
SMC3_6583	308	204	318	228	71	380	391	371	167	252	186	304	196	248	374	294	473	311	106	273	286	55	102	179	422	341	204	814	584	542	186	127	315	306	449	363	501	594	363	310	401	357	374	469	48	135	56	118	664
SMC4_6586	40	45	69	3	55	44	67	76	86	144	60	47	5	71	122	7	21	113	37	7	5	12	42	41	71	123	135	148	104	150	115	49	74	82	138	75	64	150	70	52	61	11	202	71	39	66	4	35	61
SMIM19_6589	311	262	77	212	20	80	70	172	13	150	237	288	32	64	232	186	157	158	135	107	145	28	25	29	130	85	185	538	297	220	74	66	46	61	321	394	632	383	89	270	17	285	176	490	7	76	65	79	564
SMNDC1_6595	387	222	285	242	23	264	184	298	189	273	148	293	448	98	383	76	216	247	159	102	138	46	40	195	133	325	220	376	442	478	463	50	258	280	638	256	714	681	381	690	404	270	422	402	92	204	73	398	544
SMPD1_6597	132	36	68	62	37	67	104	36	42	45	5	14	10	78	81	8	46	39	42	10	112	36	60	11	36	44	5	213	153	135	124	79	38	3	186	68	75	37	150	162	177	141	36	201	31	5	146	5	124
SMYD5_6601	29	58	2	5	2	0	2	39	2	0	50	54	74	4	2	25	59	1	0	2	1	0	0	0	88	3	62	61	48	94	122	3	2	1	72	48	122	118	31	82	51	2	111	1	45	1	1	2	3
SNAI1_6602	1	0	0	0	0	0	0	0	27	0	0	1	1	1	0	49	2	0	1	1	0	1	1	0	0	0	0	60	37	40	1	0	0	25	2	1	47	31	1	21	49	0	29	0	10	0	1	0	1
SNAI2_6603	831	537	238	793	201	458	973	735	349	751	622	819	776	348	639	1266	578	622	428	527	488	251	132	745	303	437	381	1552	1495	907	526	341	362	817	663	1286	2057	2152	815	1578	686	980	1144	1211	119	150	139	268	496
SNAP25_6607	1	36	1	1	0	0	0	24	0	0	0	1	40	35	0	0	0	35	24	33	0	0	39	39	0	0	0	0	0	0	0	0	0	0	0	0	31	0	0	0	0	0	34	14	0	0	13	20	29
SNAPC4_6608	99	39	122	31	4	2	17	44	1	86	11	21	54	1	46	4	2	4	62	38	44	2	4	1	37	75	2	3	48	164	66	41	5	112	2	70	97	8	51	44	96	54	67	121	2	50	3	54	63
SNAPIN_6609	144	101	126	145	242	99	155	131	78	127	188	301	124	76	210	161	106	83	112	46	71	39	48	16	114	141	10	159	40	282	12	61	74	137	184	345	9	313	157	257	235	210	103	96	5	132	147	111	247
SNCA_6612	254	449	28	151	52	120	320	296	74	213	249	500	173	260	605	378	159	392	464	162	218	120	161	360	34	308	93	360	371	381	324	168	221	233	257	432	798	558	220	498	298	249	249	694	111	15	217	269	336
SNCG_6613	51	6	46	1	0	3	0	10	0	1	2	56	60	5	0	1	1	34	9	0	0	14	7	6	1	59	1	0	2	0	1	0	1	2	22	67	58	2	52	0	1	1	4	41	0	67	2	11	54
SNF8_6614	265	157	8	235	60	155	63	72	107	126	129	129	147	111	119	62	227	126	57	158	82	16	21	31	68	80	146	105	271	164	246	83	19	175	222	261	358	236	92	246	146	195	86	147	24	100	2	34	140
SNHG6_6616	105	33	3	62	6	5	5	84	1	32	5	9	37	161	44	5	33	28	3	65	41	12	3	95	4	5	2	37	70	4	74	57	73	6	8	1	165	129	2	16	1	53	37	1	0	2	0	4	5
SNHG8_6618	806	492	237	189	262	503	320	515	266	156	405	371	447	397	377	345	169	535	479	149	341	115	188	709	498	615	245	1012	786	864	687	166	293	323	540	809	1259	1440	976	717	1223	498	405	501	96	65	75	171	473
SNRPA_6627	293	80	117	216	161	145	176	108	100	134	86	154	127	192	229	105	160	120	136	423	116	28	20	124	60	312	78	419	604	691	526	193	206	387	278	273	84	260	105	355	281	272	310	406	13	135	201	329	205
[truncated: 20,535 more rows]
[truncated: 118 more columns]
