# Supplementary material for: Towards a transcriptomic biomarker for the classification of melanocytic neoplasms
Source: PLoS Genet. 2025 Oct 3;21(10):e1011869. doi: 10.1371/journal.pgen.1011869 (PMC12507199; doi:10.1371/journal.pgen.1011869)
Supplement: S2 Table — (CSV) [file pgen.1011869.s002.csv]

Supplementary Table 2: Full Metadata for TempO-Seq Dataset
Sample.ID	PathLog.Diagnosis	Data.Source	Sex	Age	Location	Thickness	MMP11_epi_intensity	MMP11_epi_percent	MMP11_epi_pattern	MMP11_dermal_intensity	MMP11_dermal_percent	MMP11_dermal_pattern	PYGL_epi_intensity	PYGL_epi_percent	PYGL_epi_pattern	PYGL_dermal_intensity	PYGL_dermal_percent	PYGL_dermal_pattern
AN_1	Dysplastic Compound Nevus	UA	Male	50	left upper back	NA	NA	NA	NA	NA	NA	NA	NA	NA	NA	NA	NA	NA
AN_10	Dysplastic Compound Nevus	UA	Female	41	right lower back	NA	NA	NA	NA	NA	NA	NA	NA	NA	NA	NA	NA	NA
AN_11	Dysplastic Compound Nevus	UA	Male	34	right upper back shoulder	NA	NA	NA	NA	NA	NA	NA	NA	NA	NA	NA	NA	NA
AN_12	Dysplastic Compound Nevus	UA	Female	43	right chest	NA	NA	NA	NA	NA	NA	NA	NA	NA	NA	NA	NA	NA
AN_13	Dysplastic Compound Nevus	UA	Female	27	lower mid back	NA	NA	NA	NA	NA	NA	NA	NA	NA	NA	NA	NA	NA
AN_14	Dysplastic Compound Nevus	UA	Female	27	lower mid back	NA	NA	NA	NA	NA	NA	NA	NA	NA	NA	NA	NA	NA
AN_15	Dysplastic Junctional Nevus	UA	Male	43	right shoulder	NA	NA	NA	NA	NA	NA	NA	NA	NA	NA	NA	NA	NA
AN_16	Dysplastic Junctional Nevus	UA	Male	43	left lower back	NA	NA	NA	NA	NA	NA	NA	NA	NA	NA	NA	NA	NA
AN_17	Dysplastic Compound Nevus	UA	Male	57	left scapula	NA	NA	NA	NA	NA	NA	NA	NA	NA	NA	NA	NA	NA
AN_18	Dysplastic Compound Nevus	UA	Male	67	left anterior superior arm	NA	NA	NA	NA	NA	NA	NA	NA	NA	NA	NA	NA	NA
AN_19	Dysplastic Compound Nevus	UA	Male	67	left scapula	NA	NA	NA	NA	NA	NA	NA	NA	NA	NA	NA	NA	NA
AN_2	Dysplastic Compound Nevus	UA	Male	57	left abdomen	NA	NA	NA	NA	NA	NA	NA	NA	NA	NA	NA	NA	NA
AN_20	Dysplastic Compound Nevus	UA	Male	50	left back	NA	NA	NA	NA	NA	NA	NA	NA	NA	NA	NA	NA	NA
AN_21	Dysplastic Compound Nevus	UA	Male	50	left back	NA	NA	NA	NA	NA	NA	NA	NA	NA	NA	NA	NA	NA
AN_22	Dysplastic Compound Nevus	UA	Female	55	abdomen	NA	NA	NA	NA	NA	NA	NA	NA	NA	NA	NA	NA	NA
AN_23	Dysplastic Compound Nevus	UA	Male	49	left lower back	NA	NA	NA	NA	NA	NA	NA	NA	NA	NA	NA	NA	NA
AN_24	Dysplastic Compound Nevus	UA	Male	44	mid back	NA	NA	NA	NA	NA	NA	NA	NA	NA	NA	NA	NA	NA
AN_25	Dysplastic Compound Nevus	UA	Male	44	mid back	NA	NA	NA	NA	NA	NA	NA	NA	NA	NA	NA	NA	NA
AN_26	Dysplastic Compound Nevus	UA	Female	65	right upper back	NA	NA	NA	NA	NA	NA	NA	NA	NA	NA	NA	NA	NA
AN_27	Dysplastic Compound Nevus	UA	Female	65	mid back	NA	NA	NA	NA	NA	NA	NA	NA	NA	NA	NA	NA	NA
AN_28	Dysplastic Junctional Nevus	UA	Female	34	left lower back	NA	NA	NA	NA	NA	NA	NA	NA	NA	NA	NA	NA	NA
AN_29	Dysplastic Compound Nevus	UA	Female	34	right lower back	NA	NA	NA	NA	NA	NA	NA	NA	NA	NA	NA	NA	NA
AN_3	Dysplastic Compound Nevus	UA	Male	57	left waist	NA	NA	NA	NA	NA	NA	NA	NA	NA	NA	NA	NA	NA
AN_30	Dysplastic Compound Nevus	UA	Female	66	right thigh	NA	NA	NA	NA	NA	NA	NA	NA	NA	NA	NA	NA	NA
AN_31	Dysplastic Compound Nevus	UA	Female	35	right posterior shoulder	NA	NA	NA	NA	NA	NA	NA	NA	NA	NA	NA	NA	NA
AN_32	Dysplastic Compound Nevus	Stanford	Male	49	left mid back	NA	NA	NA	NA	NA	NA	NA	NA	NA	NA	NA	NA	NA
AN_33	Dysplastic Compound Nevus	Stanford	Male	49	right lower back	NA	NA	NA	NA	NA	NA	NA	NA	NA	NA	NA	NA	NA
AN_34	Dysplastic Junctional Nevus	Stanford	Male	54	left lat breast	NA	NA	NA	NA	NA	NA	NA	NA	NA	NA	NA	NA	NA
AN_35	Dysplastic Compound Nevus	Stanford	Male	54	left med breast	NA	NA	NA	NA	NA	NA	NA	NA	NA	NA	NA	NA	NA
AN_36	Dysplastic Compound Nevus	Stanford	Male	50	right upper abdomen	NA	NA	NA	NA	NA	NA	NA	NA	NA	NA	NA	NA	NA
AN_37	Dysplastic Compound Nevus	Stanford	Male	50	left upper back	NA	NA	NA	NA	NA	NA	NA	NA	NA	NA	NA	NA	NA
AN_38	Dysplastic Compound Nevus	Stanford	Male	53	left lower back	NA	NA	NA	NA	NA	NA	NA	NA	NA	NA	NA	NA	NA
AN_39	Dysplastic Compound Nevus	Stanford	Male	53	left lower back	NA	NA	NA	NA	NA	NA	NA	NA	NA	NA	NA	NA	NA
AN_4	Dysplastic Compound Nevus	UA	Male	41	right upper back	NA	NA	NA	NA	NA	NA	NA	NA	NA	NA	NA	NA	NA
AN_40	Dysplastic Junctional Nevus	Stanford	Female	49	right mid back	NA	NA	NA	NA	NA	NA	NA	NA	NA	NA	NA	NA	NA
AN_41	Dysplastic Compound Nevus	Stanford	Female	49	right medial upper post calf	NA	NA	NA	NA	NA	NA	NA	NA	NA	NA	NA	NA	NA
AN_42	Dysplastic Compound Nevus	Stanford	Female	35	right mid back	NA	NA	NA	NA	NA	NA	NA	NA	NA	NA	NA	NA	NA
AN_43	Dysplastic Compound Nevus	Stanford	Male	44	left upper chest	NA	NA	NA	NA	NA	NA	NA	NA	NA	NA	NA	NA	NA
AN_44	Dysplastic Compound Nevus	Stanford	Male	51	left lat chest	NA	NA	NA	NA	NA	NA	NA	NA	NA	NA	NA	NA	NA
AN_45	Dysplastic Junctional Nevus	Stanford	Male	51	left upper back	NA	NA	NA	NA	NA	NA	NA	NA	NA	NA	NA	NA	NA
AN_46	Dysplastic Compound Nevus	Stanford	Male	33	left upper back	NA	NA	NA	NA	NA	NA	NA	NA	NA	NA	NA	NA	NA
AN_47	Dysplastic Compound Nevus	Stanford	Male	56	left upper back	NA	NA	NA	NA	NA	NA	NA	NA	NA	NA	NA	NA	NA
AN_48	Dysplastic Compound Nevus	Stanford	Male	54	right lower mid back	NA	NA	NA	NA	NA	NA	NA	NA	NA	NA	NA	NA	NA
AN_49	Dysplastic Compound Nevus	Stanford	Female	47	left mid upper back	NA	NA	NA	NA	NA	NA	NA	NA	NA	NA	NA	NA	NA
AN_5	Dysplastic Compound Nevus	UA	Male	49	left lower back	NA	NA	NA	NA	NA	NA	NA	NA	NA	NA	NA	NA	NA
AN_50	Dysplastic Compound Nevus	Stanford	Female	45	left lat abdomen	NA	NA	NA	NA	NA	NA	NA	NA	NA	NA	NA	NA	NA
AN_51	Dysplastic Junctional Nevus	Stanford	Female	45	mid back	NA	NA	NA	NA	NA	NA	NA	NA	NA	NA	NA	NA	NA
AN_52	Dysplastic Compound Nevus	Stanford	Male	45	right upper arm	NA	NA	NA	NA	NA	NA	NA	NA	NA	NA	NA	NA	NA
AN_53	Dysplastic Compound Nevus	Stanford	Male	45	left lateral mid back	NA	NA	NA	NA	NA	NA	NA	NA	NA	NA	NA	NA	NA
AN_54	Dysplastic Compound Nevus	Stanford	Female	36	left lower back	NA	NA	NA	NA	NA	NA	NA	NA	NA	NA	NA	NA	NA
AN_55	Dysplastic Compound Nevus	Stanford	Female	38	left mid upper back	NA	NA	NA	NA	NA	NA	NA	NA	NA	NA	NA	NA	NA
AN_56	Dysplastic Junctional Nevus	Stanford	Female	38	left midline lower back	NA	NA	NA	NA	NA	NA	NA	NA	NA	NA	NA	NA	NA
AN_57	Dysplastic Compound Nevus	Stanford	Female	40	right upper back	NA	NA	NA	NA	NA	NA	NA	NA	NA	NA	NA	NA	NA
AN_58	Dysplastic Compound Nevus	Stanford	Male	43	left medial chest	NA	NA	NA	NA	NA	NA	NA	NA	NA	NA	NA	NA	NA
AN_59	Dysplastic Compound Nevus	Stanford	Male	43	right medial thigh	NA	NA	NA	NA	NA	NA	NA	NA	NA	NA	NA	NA	NA
AN_6	Dysplastic Compound Nevus	UA	Male	49	left lower back	NA	NA	NA	NA	NA	NA	NA	NA	NA	NA	NA	NA	NA
AN_60	Dysplastic Compound Nevus	Stanford	Female	49	right upper abdomen	NA	NA	NA	NA	NA	NA	NA	NA	NA	NA	NA	NA	NA
AN_61	Dysplastic Junctional Nevus	Stanford	Female	49	left lat midline back	NA	NA	NA	NA	NA	NA	NA	NA	NA	NA	NA	NA	NA
AN_7	Dysplastic Compound Nevus	UA	Male	49	left lower back	NA	NA	NA	NA	NA	NA	NA	NA	NA	NA	NA	NA	NA
AN_8	Dysplastic Compound Nevus	UA	Male	43	left lower leg front	NA	NA	NA	NA	NA	NA	NA	NA	NA	NA	NA	NA	NA
AN_9	Dysplastic Compound Nevus	UA	Female	41	right back	NA	NA	NA	NA	NA	NA	NA	NA	NA	NA	NA	NA	NA
BN_1	Compound Nevus	UA	Male	50	mid lower back	NA	NA	NA	NA	NA	NA	NA	NA	NA	NA	NA	NA	NA
BN_10	Compound Nevus	Community lab	Female	27	Right Abdomen	NA	NA	NA	NA	NA	NA	NA	NA	NA	NA	NA	NA	NA
BN_11	Compound Nevus	Community lab	Male	37	Right upper back (2)	NA	NA	NA	NA	NA	NA	NA	NA	NA	NA	NA	NA	NA
BN_12	Compound Nevus	Community lab	Female	40	Right Upper Back	NA	NA	NA	NA	NA	NA	NA	NA	NA	NA	NA	NA	NA
BN_13	Compound Nevus	Community lab	Male	68	Left Posterior Thigh	NA	NA	NA	NA	NA	NA	NA	NA	NA	NA	NA	NA	NA
BN_14	Compound Nevus	Community lab	Female	45	Left Lower Abdomen	NA	3	4	Diffuse staining, uniformly moderate	3	4	Diffuse, variable staining, not corresponding to cell differentiation	3	4	Diffuse staining, uniformly moderate	4	4	Diffusing staining, uniformly strong
BN_15	Compound Nevus	Community lab	Female	51	Right Chin	NA	NA	NA	NA	NA	NA	NA	NA	NA	NA	NA	NA	NA
BN_16	Compound Nevus	Community lab	Female	27	Left Acral Foot	NA	Epidermis not present	Epidermis not present	Epidermis not present	3	4	Diffuse staining with gradual change in staining corresponding to cell differentiation by morphology	Epidermis not present	Epidermis not present	Epidermis not present	4	4	Diffusing staining, uniformly strong
BN_17	Compound Nevus	Community lab	Male	40	Right Lateral Neck	NA	NA	NA	NA	NA	NA	NA	NA	NA	NA	NA	NA	NA
BN_18	Compound Nevus	Community lab	Male	70	Left Lateral Midback	NA	NA	NA	NA	NA	NA	NA	NA	NA	NA	NA	NA	NA
BN_19	Compound Nevus	Community lab	Male	51	Right Lateral Abdomen	NA	NA	NA	NA	NA	NA	NA	NA	NA	NA	NA	NA	NA
BN_2	Compound Nevus	UA	Male	57	left flank	NA	3.5	4	Diffuse staining, uniformly moderate	2.5	4	Diffuse staining with gradual change in staining corresponding to cell differentiation by morphology	3	4	Diffuse staining, uniformly moderate	4	4	Diffusing staining, uniformly strong
BN_20	Compound Nevus	Community lab	Female	34	Left Upper Back	NA	NA	NA	NA	NA	NA	NA	NA	NA	NA	NA	NA	NA
BN_21	Compound Nevus	Community lab	Female	29	Left Lower Back	NA	NA	NA	NA	NA	NA	NA	NA	NA	NA	NA	NA	NA
BN_22	Compound Nevus	Community lab	Male	76	Left Dorsal Forefoot	NA	NA	NA	NA	NA	NA	NA	NA	NA	NA	NA	NA	NA
BN_23	Compound Nevus	Community lab	Female	26	Left Scapula	NA	NA	NA	NA	NA	NA	NA	NA	NA	NA	NA	NA	NA
BN_24	Compound Nevus	Community lab	Female	52	Mid Back Superior	NA	NA	NA	NA	NA	NA	NA	NA	NA	NA	NA	NA	NA
BN_25	Compound Nevus	Community lab	Female	29	Right Buttock	NA	NA	NA	NA	NA	NA	NA	NA	NA	NA	NA	NA	NA
BN_26	Compound Nevus	Community lab	Male	58	Right Buttock	NA	3	4	Diffuse staining, uniformly moderate	3.5	4	Diffuse, variable staining, not corresponding to cell differentiation	3	4	Diffuse staining, uniformly moderate	4	4	Diffusing staining, uniformly strong
BN_27	Compound Nevus	Community lab	Female	53	Left Inferolateral Breast	NA	NA	NA	NA	NA	NA	NA	NA	NA	NA	NA	NA	NA
BN_28	Compound Nevus	Community lab	Female	53	Left Inferolateral Breast	NA	NA	NA	NA	NA	NA	NA	NA	NA	NA	NA	NA	NA
BN_29	Compound Nevus	Community lab	Female	45	Left Lower Scapula	NA	NA	NA	NA	NA	NA	NA	NA	NA	NA	NA	NA	NA
BN_3	Compound Nevus	UA	Female	35	left posterior shoulder	NA	NA	NA	NA	NA	NA	NA	NA	NA	NA	NA	NA	NA
BN_30	Compound Nevus	Community lab	Female	15	Right Axilla	NA	NA	NA	NA	NA	NA	NA	NA	NA	NA	NA	NA	NA
BN_31	Compound Nevus	Community lab	Male	18	Left Shin	NA	NA	NA	NA	NA	NA	NA	NA	NA	NA	NA	NA	NA
BN_32	Compound Nevus	Community lab	Female	49	Left Upper Arm	NA	NA	NA	NA	NA	NA	NA	NA	NA	NA	NA	NA	NA
BN_33	Compound Nevus	Community lab	Female	49	Left Upper Arm	NA	NA	NA	NA	NA	NA	NA	NA	NA	NA	NA	NA	NA
BN_34	Compound Nevus	Community lab	Female	16	Right Mid Back	NA	NA	NA	NA	NA	NA	NA	NA	NA	NA	NA	NA	NA
BN_35	Compound Nevus	Community lab	Male	66	Left Flank	NA	NA	NA	NA	NA	NA	NA	NA	NA	NA	NA	NA	NA
BN_36	Compound Nevus	Community lab	Female	40	Left Posterior Shoulder	NA	NA	NA	NA	NA	NA	NA	NA	NA	NA	NA	NA	NA
BN_37	Compound Nevus	Community lab	Male	43	Right Upper Back	NA	NA	NA	NA	NA	NA	NA	NA	NA	NA	NA	NA	NA
BN_38	Compound Nevus	Community lab	Male	72	Left Upper Chest	NA	NA	NA	NA	NA	NA	NA	NA	NA	NA	NA	NA	NA
BN_39	Compound Nevus	Community lab	Male	65	Right Alar Groove	NA	NA	NA	NA	NA	NA	NA	NA	NA	NA	NA	NA	NA
BN_4	Compound Nevus	Stanford	Male	44	left mid lateral back	NA	NA	NA	NA	NA	NA	NA	NA	NA	NA	NA	NA	NA
BN_40	Compound Nevus	Community lab	Male	49	Medial Upper Back	NA	3	4	Diffuse staining, uniformly moderate	3	4	Diffuse staining with gradual change in staining corresponding to cell differentiation by morphology	0	0	no staining	4	4	Diffusing staining, uniformly strong
BN_41	Compound Nevus	Community lab	Female	26	Right Hip	NA	NA	NA	NA	NA	NA	NA	NA	NA	NA	NA	NA	NA
BN_42	Compound Nevus	Community lab	Female	29	Right Buttock	NA	NA	NA	NA	NA	NA	NA	NA	NA	NA	NA	NA	NA
BN_43	Compound Nevus	Community lab	Female	49	Right Proximal Arm	NA	NA	NA	NA	NA	NA	NA	NA	NA	NA	NA	NA	NA
BN_44	Compound Nevus	Community lab	Female	32	Mid Lower Back	NA	Epidermis not present	Epidermis not present	Epidermis not present	3.5	4	Diffuse staining with gradual change in staining corresponding to cell differentiation by morphology	Epidermis not present	Epidermis not present	Epidermis not present	4	4	Diffusing staining, uniformly strong
BN_45	Compound Nevus	Community lab	Female	31	Central Upper Back	NA	4	4	Diffusing staining, uniformly strong	4	4	Diffusing staining, uniformly strong	0	0	no staining	4	4	Diffusing staining, uniformly strong
BN_46	Compound Nevus	Community lab	Female	58	Left Upper Scapula	NA	NA	NA	NA	NA	NA	NA	NA	NA	NA	NA	NA	NA
BN_47	Compound Nevus	Community lab	Female	61	Left Dorsal Hand	NA	NA	NA	NA	NA	NA	NA	NA	NA	NA	NA	NA	NA
BN_48	Compound Nevus	Community lab	Female	30	Mid Abdomen Superior to Umbilicus	NA	NA	NA	NA	NA	NA	NA	NA	NA	NA	NA	NA	NA
BN_49	Compound Nevus	Community lab	Female	19	Left Upper Back	NA	4	4	Diffusing staining, uniformly strong	3	4	Diffuse staining with gradual change in staining corresponding to cell differentiation by morphology	4	4	Diffusing staining, uniformly strong	4	4	Diffusing staining, uniformly strong
BN_5	Compound Nevus	Stanford	Male	33	left lower back	NA	NA	NA	NA	NA	NA	NA	NA	NA	NA	NA	NA	NA
BN_50	Compound Nevus	Community lab	Male	66	Right Flank	NA	NA	NA	NA	NA	NA	NA	NA	NA	NA	NA	NA	NA
BN_51	Compound Nevus	Community lab	Female	38	Left Buttocks	NA	NA	NA	NA	NA	NA	NA	NA	NA	NA	NA	NA	NA
BN_52	Compound Nevus	Community lab	Female	26	Left Chin	NA	NA	NA	NA	NA	NA	NA	NA	NA	NA	NA	NA	NA
BN_53	Compound Nevus	Community lab	Female	37	Right Upper Abdomen	NA	NA	NA	NA	NA	NA	NA	NA	NA	NA	NA	NA	NA
BN_54	Compound Nevus	Community lab	Female	37	Right Upper Abdomen	NA	4	4	Diffusing staining, uniformly strong	4	4	Diffusing staining, uniformly strong	0	0	no staining	4	4	Diffusing staining, uniformly strong
BN_55	Compound Nevus	Community lab	Female	77	Left Posterior Upper Arm	NA	NA	NA	NA	NA	NA	NA	NA	NA	NA	NA	NA	NA
BN_6	Compound Nevus	Community lab	Female	48	Right Oral Commissure	NA	NA	NA	NA	NA	NA	NA	NA	NA	NA	NA	NA	NA
BN_7	Compound Nevus	Community lab	Male	13	Left Neck Superior and Inferior (2)	NA	NA	NA	NA	NA	NA	NA	NA	NA	NA	NA	NA	NA
BN_8	Compound Nevus	Community lab	Female	52	Mid Back	NA	NA	NA	NA	NA	NA	NA	NA	NA	NA	NA	NA	NA
BN_9	Compound Nevus	Community lab	Female	39	Right Neck Posterior and Anterior (2)	NA	NA	NA	NA	NA	NA	NA	NA	NA	NA	NA	NA	NA
CM_1	Melanoma Superficial Spreading	Community lab	Male	80	Right medial mid-back	1.00/ Deep: Positive, Invasive	NA	NA	NA	NA	NA	NA	NA	NA	NA	NA	NA	NA
CM_10	Melanoma Superficial Spreading	Community lab	Male	48	Right Upper Chest	0.3 mm	NA	NA	NA	NA	NA	NA	NA	NA	NA	NA	NA	NA
CM_11	Melanoma Superficial Spreading	Community lab	Male	52	Left Medial Clavicle	0.3 mm	NA	NA	NA	NA	NA	NA	NA	NA	NA	NA	NA	NA
CM_12	Melanoma Superficial Spreading	Community lab	Male	66	Left Lower Back	0.23 mm	4	4	Diffusing staining, uniformly strong	4	4	Diffusing staining, uniformly strong	0	0	no staining	0	0	no staining
CM_13	Melanoma Superficial Spreading	Community lab	Male	60	Left Upper Arm	0.2 mm	NA	NA	NA	NA	NA	NA	NA	NA	NA	NA	NA	NA
CM_14	Melanoma Superficial Spreading	Community lab	Male	84	Right Temple	1.0 mm / Deep: Negative	NA	NA	NA	NA	NA	NA	NA	NA	NA	NA	NA	NA
CM_15	Melanoma Superficial Spreading	Community lab	Female	81	Right Upper Back Inferior	0.2 mm	3	4	Diffuse, variable staining, not corresponding to cell differentiation	0.5	1	Diffuse staining, uninformly mild	0	0	no staining	0	0	no staining
CM_16	Melanoma Superficial Spreading	Community lab	Male	72	Right Upper Arm	0.2 mm	NA	NA	NA	NA	NA	NA	0	0	no staining	0	0	no staining
CM_17	Melanoma Superficial Spreading	Community lab	Female	64	Left Medial Shin	0.5 mm	NA	NA	NA	NA	NA	NA	NA	NA	NA	NA	NA	NA
CM_18	Melanoma Superficial Spreading	Community lab	Male	34	Left Temple	0.33 mm	2.5	4	Diffuse, variable staining, not corresponding to cell differentiation	3	3	Diffuse staining, uniformly moderate	NA	NA	NA	NA	NA	NA
CM_19	Melanoma Superficial Spreading	Community lab	Male	55	Left Posterior Neck	0.4 mm	NA	NA	NA	NA	NA	NA	0	0	no staining	0	0	no staining
CM_2	Melanoma Superficial Spreading	Community lab	Male	78	Left Lower Back	0.4 mm	NA	NA	NA	NA	NA	NA	NA	NA	NA	NA	NA	NA
CM_20	Melanoma Superficial Spreading	Community lab	Male	55	Left Posterior Neck	0.4 mm	NA	NA	NA	NA	NA	NA	NA	NA	NA	NA	NA	NA
CM_21	Melanoma Superficial Spreading	Community lab	Male	74	Left Preauricular Cheek	0.7 mm	NA	NA	NA	NA	NA	NA	NA	NA	NA	NA	NA	NA
CM_22	Melanoma Superficial Spreading	Community lab	Male	72	Left Posterior Base of Neck	0.2 mm	NA	NA	NA	NA	NA	NA	NA	NA	NA	NA	NA	NA
CM_23	Melanoma Superficial Spreading	Community lab	Male	83	Left Medial Ankle	0.2 mm	NA	NA	NA	NA	NA	NA	NA	NA	NA	NA	NA	NA
CM_24	Melanoma Superficial Spreading	Community lab	Female	58	Left Flank	0.2 mm	NA	NA	NA	NA	NA	NA	NA	NA	NA	NA	NA	NA
CM_25	Melanoma Superficial Spreading	Community lab	Male	69	Right Proximal Forearm	0.2 mm	NA	NA	NA	NA	NA	NA	NA	NA	NA	NA	NA	NA
CM_26	Melanoma Superficial Spreading	Community lab	Male	70	Left Upper Arm	0.2 mm	NA	NA	NA	NA	NA	NA	NA	NA	NA	NA	NA	NA
CM_27	Melanoma Superficial Spreading	Community lab	Female	54	Right Mid Back	0.8 mm	NA	NA	NA	NA	NA	NA	NA	NA	NA	NA	NA	NA
CM_28	Melanoma Superficial Spreading	Community lab	Female	59	Left Anterior Inferior Thigh	0.5 mm	NA	NA	NA	NA	NA	NA	NA	NA	NA	NA	NA	NA
CM_29	Melanoma Superficial Spreading	Community lab	Male	69	Right Posterior Calf	0.9 mm	NA	NA	NA	NA	NA	NA	NA	NA	NA	NA	NA	NA
CM_3	Melanoma Superficial Spreading	Community lab	Male	66	Right Shoulder	0.2 mm	NA	NA	NA	NA	NA	NA	NA	NA	NA	NA	NA	NA
CM_30	Melanoma Superficial Spreading	Community lab	Male	66	Right lateral Neck	1.0 mm/ Deep: Positive, In Situ and Invasive	NA	NA	NA	NA	NA	NA	NA	NA	NA	NA	NA	NA
CM_31	Melanoma Superficial Spreading	Community lab	Female	42	Right Abdomen	0.5 mm	NA	NA	NA	NA	NA	NA	NA	NA	NA	NA	NA	NA
CM_32	Melanoma Superficial Spreading	Community lab	Male	47	Right Upper Paraspinal Back	0.73 mm	NA	NA	NA	NA	NA	NA	NA	NA	NA	NA	NA	NA
CM_33	Melanoma Superficial Spreading	Community lab	Male	47	Right Upper Paraspinal Back	0.73 mm	3	4	Diffuse staining, uniformly moderate	3	4	Diffuse staining, uniformly moderate	0	0	no staining	0.5	1	Diffuse, variable staining, not corresponding to cell differentiation
CM_34	Melanoma Superficial Spreading	Community lab	Male	57	Left Chest	0.3 mm	NA	NA	NA	NA	NA	NA	NA	NA	NA	NA	NA	NA
CM_35	Melanoma Superficial Spreading	Community lab	Male	74	Left Medial Anterior Leg	0.2 mm	NA	NA	NA	NA	NA	NA	NA	NA	NA	NA	NA	NA
CM_36	Melanoma Superficial Spreading	Community lab	Male	97	Right Upper Back	1.0mm/ Deep: Positive, In Situ	4	4	Diffusing staining, uniformly strong	4	4	Diffuse staining with gradual change in staining corresponding to cell differentiation by morphology	0	0	no staining	1	1	Diffuse, variable staining, not corresponding to cell differentiation
CM_37	Melanoma Superficial Spreading	Community lab	Male	54	Left Posterior Scalp	0.6 mm	3	4	Diffuse staining, uniformly moderate	2	4	Diffuse staining, uninformly mild	3.5	4	Diffuse, variable staining, not corresponding to cell differentiation	4	4	Diffusing staining, uniformly strong
CM_38	Melanoma Superficial Spreading	Community lab	Female	61	Right Calf	0.4 mm	NA	NA	NA	NA	NA	NA	NA	NA	NA	NA	NA	NA
CM_39	Melanoma Superficial Spreading	Community lab	Female	47	Right Ear Lobe	1.0 mm/ Deep: Negative	NA	NA	NA	NA	NA	NA	0	0	no staining	0.5	2	Diffuse, variable staining, not corresponding to cell differentiation
CM_4	Melanoma Superficial Spreading	Community lab	Female	32	Left Posterior Shoulder	0.3 mm	NA	NA	NA	NA	NA	NA	NA	NA	NA	NA	NA	NA
CM_40	Melanoma Superficial Spreading	Community lab	Female	61	Left Forearm	0.4 mm	NA	NA	NA	NA	NA	NA	NA	NA	NA	NA	NA	NA
CM_41	Melanoma Superficial Spreading	Community lab	Female	43	Left Medial Calf	0.4 mm	NA	NA	NA	NA	NA	NA	NA	NA	NA	NA	NA	NA
CM_42	Melanoma Superficial Spreading	Community lab	Female	49	Left Clavicle Inferior	0.4 mm	NA	NA	NA	NA	NA	NA	NA	NA	NA	NA	NA	NA
CM_43	Melanoma Superficial Spreading	Community lab	Male	70	Right Upper Arm	0.2 mm	NA	NA	NA	NA	NA	NA	NA	NA	NA	NA	NA	NA
CM_44	Melanoma Superficial Spreading	Community lab	Female	62	Mid Frontal Scalp	0.3 mm	3	4	Diffuse staining, uniformly moderate	3	4	Diffuse staining, uniformly moderate	0	0	no staining	0	0	no staining
CM_45	Melanoma Superficial Spreading	Community lab	Female	54	Right Mid Back	0.2 mm	NA	NA	NA	NA	NA	NA	NA	NA	NA	NA	NA	NA
CM_46	Melanoma Superficial Spreading	Community lab	Male	68	Right Posterior Lower Leg	0.5 mm	NA	NA	NA	NA	NA	NA	NA	NA	NA	NA	NA	NA
CM_47	Melanoma Superficial Spreading	Community lab	Male	68	Right Posterior Lower Leg	0.5 mm	4	4	Diffusing staining, uniformly strong	4	4	Diffusing staining, uniformly strong	0	0	no staining	0	0	no staining
CM_48	Melanoma Superficial Spreading	Community lab	Male	68	Left Medial Chest	0.44 mm	NA	NA	NA	NA	NA	NA	NA	NA	NA	NA	NA	NA
CM_49	Melanoma Superficial Spreading	Community lab	Male	76	Left Superior Conchal Bowl	0.4 mm	NA	NA	NA	NA	NA	NA	NA	NA	NA	NA	NA	NA
CM_5	Melanoma Superficial Spreading	Community lab	Female	32	Left Posterior Shoulder	0.3 mm	NA	NA	NA	NA	NA	NA	NA	NA	NA	NA	NA	NA
CM_50	Melanoma Superficial Spreading	Community lab	Male	72	Right Medial Thigh	0.5 mm	NA	NA	NA	NA	NA	NA	NA	NA	NA	NA	NA	NA
CM_51	Melanoma Superficial Spreading	Community lab	Male	88	Right Upper Arm	0.3 mm	NA	NA	NA	NA	NA	NA	NA	NA	NA	NA	NA	NA
CM_6	Melanoma Superficial Spreading	Community lab	Female	32	Left Posterior Shoulder	0.3 mm	3.5	4	Diffuse, variable staining, not corresponding to cell differentiation	Dermis not present	Dermis not present	Dermis not present	NA	NA	NA	NA	NA	NA
CM_7	Melanoma Superficial Spreading	Community lab	Male	65	Upper Back	0.4 mm	NA	NA	NA	NA	NA	NA	NA	NA	NA	NA	NA	NA
CM_8	Melanoma Superficial Spreading	Community lab	Male	65	Upper Back	0.4 mm	NA	NA	NA	NA	NA	NA	NA	NA	NA	NA	NA	NA
CM_9	Melanoma Superficial Spreading	Community lab	Female	67	Left Mid Back	0.3 mm	NA	NA	NA	NA	NA	NA	NA	NA	NA	NA	NA	NA
